# Supplementary material for: Metabarcoding arthropods in agroecosystems in Southern Ontario, Canada
Source: Biodivers Data J. 2025 Jun 19;13:e158459. doi: 10.3897/BDJ.13.e158459 (PMC12238963; doi:10.3897/BDJ.13.e158459)
Supplement: Supplementary material 1 — Wet weight for Malaise trap samples [file bdj-13-e158459-s001.csv]

Site	Sample#	wet weight [g]	Start date	End date
ARKELL	GMP#17497	3.05	2019-05-10	2019-05-24
ARKELL	GMP#17498	6.9	2019-05-24	2019-06-07
ARKELL	GMP#17499	7.77	2019-06-07	2019-06-21
ARKELL	GMP#17501	51.83	2019-07-05	2019-07-19
ARKELL	GMP#17503	16.45	2019-08-02	2019-08-16
ARKELL	GMP#17505	4.64	2019-08-30	2019-09-13
ARKELL	GMP#17507	1.3	2019-09-27	2019-10-11
ARKELL	GMP#22833	14.03	2020-05-29	2020-06-11
ARKELL	GMP#22834	43.26	2020-06-25	2020-07-09
ARKELL	GMP#22836	18.7	2020-07-23	2020-08-06
ARKELL	GMP#22838	10.16	2020-08-20	2020-09-03
ARKELL	GMP#22840	5.1	2020-09-17	2020-10-01
ARKELL	GMP#13280	8.71	2018-05-11	2018-05-25
ARKELL	GMP#13281	21.96	2018-05-25	2018-06-08
ARKELL	GMP#13283	58.8	2018-06-22	2018-07-06
ARKELL	GMP#13284	13.97	2018-07-06	2018-07-20
ARKELL	GMP#13285	26.8	2018-07-20	2018-08-03
ARKELL	GMP#13286	19.95	2018-08-10	2018-08-17
ARKELL	GMP#13287	21.2	2018-08-17	2018-08-31
ARKELL	GMP#13289	16.08	2018-08-31	2018-09-14
ARKELL	GMP#13290	9.91	2018-09-14	2018-09-28
ARKELL	GMP#13291	5.22	2018-09-28	2018-10-12
Backus-1	GMP#13196	4.26	2018-04-25	2018-05-09
Backus-1	GMP#13341	3.84	2018-05-09	2018-05-23
Backus-1	GMP#13402	21.36	2018-05-23	2018-06-06
Backus-1	GMP#13802	19.58	2018-06-06	2018-06-20
Backus-1	GMP#13862	12.81	2018-06-20	2018-07-04
Backus-1	GMP#14139	13.61	2018-07-04	2018-07-18
Backus-1	GMP#14200	6.4	2018-07-18	2018-08-01
Backus-1	GMP#14261	7.38	2018-08-01	2018-08-15
Backus-1	GMP#14322	6.35	2018-08-15	2018-08-29
Backus-1	GMP#14383	12.2	2018-08-29	2018-09-12
Backus-1	GMP#15015	3.64	2018-09-12	2018-09-26
Backus-1	GMP#15176	1.17	2018-09-26	2018-10-10
Backus-1	GMP#17460	1.69	2019-05-01	2019-05-15
Backus-1	GMP#17738	9.1	2019-05-29	2019-06-12
Backus-1	GMP#17966	6.28	2019-06-26	2019-07-10
Backus-1	GMP#18090	6.47	2019-07-24	2019-08-07
Backus-1	GMP#18214	1.7	2019-08-21	2019-09-04
Backus-1	GMP#18338	1	2019-09-18	2019-10-02
Backus-2	GMP#13197	16.19	2018-04-25	2018-05-09
Backus-2	GMP#13342	5.45	2018-05-09	2018-05-23
Backus-2	GMP#13403	22.43	2018-05-23	2018-06-06
Backus-2	GMP#13801	26.27	2018-06-06	2018-06-20
Backus-2	GMP#13863	9.8	2018-06-20	2018-07-04
Backus-2	GMP#14140	9.28	2018-07-04	2018-07-18
Backus-2	GMP#14201	4.5	2018-07-18	2018-08-01
Backus-2	GMP#14262	8.07	2018-08-01	2018-08-15
Backus-2	GMP#14323	5.15	2018-08-15	2018-08-29
Backus-2	GMP#14384	7.58	2018-08-29	2018-09-12
Backus-2	GMP#15016	5.19	2018-09-12	2018-09-26
Backus-2	GMP#15177	4.51	2018-09-26	2018-10-10
Backus-2	GMP#17461	2.38	2019-05-01	2019-05-15
Backus-2	GMP#17739	5.92	2019-05-29	2019-06-12
Backus-2	GMP#17967	10.85	2019-06-26	2019-07-10
Backus-2	GMP#18091	12.61	2019-07-24	2019-08-07
Backus-2	GMP#18215	6.44	2019-08-21	2019-09-04
Backus-2	GMP#18339	2.64	2019-09-18	2019-10-02
BALL-1	GMP#13384	30	2018-05-22	2018-06-05
BALL-1	GMP#13783	44.02	2018-06-05	2018-06-19
BALL-1	GMP#13844	49.79	2018-06-19	2018-07-03
BALL-1	GMP#14121	37.62	2018-07-03	2018-07-17
BALL-1	GMP#14182	40.93	2018-07-17	2018-07-31
BALL-1	GMP#14243	39.88	2018-07-31	2018-08-14
BALL-1	GMP#14304	37.03	2018-08-14	2018-08-28
BALL-1	GMP#14365	31.88	2018-08-28	2018-09-11
BALL-1	GMP#17483	6.36	2019-05-07	2019-05-21
BALL-1	GMP#17786	12.08	2019-06-04	2019-06-18
BALL-1	GMP#18014	28.5	2019-07-02	2019-07-16
BALL-1	GMP#18138	25.02	2019-07-30	2019-08-13
BALL-1	GMP#18262	12.68	2019-08-27	2019-09-10
BALL-1	GMP#18386	18.89	2019-09-24	2019-10-08
BALL-1	GMP#22510	24.66	2020-06-02	2020-06-16
BALL-1	GMP#22634	33.15	2020-06-30	2020-07-14
BALL-1	GMP#22758	37.25	2020-07-28	2020-08-11
BALL-1	GMP#22944	21.31	2020-08-25	2020-09-08
BALL-1	GMP#27987	25.9	2020-09-22	2020-10-06
BALL-2	GMP#13176	1.45	2018-04-24	2018-05-08
BALL-2	GMP#13324	2.32	2018-05-08	2018-05-22
BALL-2	GMP#13385	10.29	2018-05-22	2018-06-05
BALL-2	GMP#13784	10.49	2018-06-05	2018-06-19
BALL-2	GMP#13845	13.64	2018-06-19	2018-07-03
BALL-2	GMP#14122	12.8	2018-07-03	2018-07-17
BALL-2	GMP#14183	7.42	2018-07-17	2018-07-31
BALL-2	GMP#14244	7.94	2018-07-31	2018-08-14
BALL-2	GMP#14305	10.06	2018-08-14	2018-08-28
BALL-2	GMP#14366	18.67	2018-08-28	2018-09-11
BALL-2	GMP#14998	3.57	2018-09-11	2018-09-25
BALL-2	GMP#15158	3.15	2018-09-25	2018-10-09
BALL-2	GMP#17484	2.61	2019-05-07	2019-05-21
BALL-2	GMP#17787	7.62	2019-06-04	2019-06-18
BALL-2	GMP#18015	3.91	2019-07-02	2019-07-16
BALL-2	GMP#18263	4.55	2019-08-27	2019-09-10
BALL-2	GMP#18387	2.22	2019-09-24	2019-10-08
BALL-2	GMP#22511	5.22	2020-06-02	2020-06-16
BALL-2	GMP#22635	8.21	2020-06-30	2020-07-14
BALL-2	GMP#22759	7.31	2020-07-28	2020-08-11
BALL-2	GMP#22945	2.72	2020-08-25	2020-09-08
BALL-2	GMP#27988	2.96	2020-09-22	2020-10-06
BEND-1	GMP#13509	15	2018-05-15	2018-05-29
BEND-1	GMP#13580	21.83	2018-05-29	2018-06-12
BEND-1	GMP#13925	29.52	2018-06-12	2018-06-26
BEND-1	GMP#13996	61.37	2018-06-26	2018-07-10
BEND-1	GMP#14466	49.71	2018-07-10	2018-07-24
BEND-1	GMP#14537	30.4	2018-07-24	2018-08-07
BEND-1	GMP#14608	20.2	2018-08-07	2018-08-21
BEND-1	GMP#14679	21.53	2018-08-21	2018-09-04
BEND-1	GMP#14750	12.68	2018-09-04	2018-09-18
BEND-1	GMP#15197	8.73	2018-10-02	2018-10-16
BEND-1	GMP#17440	4.97	2019-04-30	2019-05-14
BEND-1	GMP#17761	15.5	2019-05-28	2019-06-11
BEND-1	GMP#17989	79.06	2019-06-25	2019-07-09
BEND-1	GMP#18113	32.46	2019-07-23	2019-08-06
BEND-1	GMP#18237	7.79	2019-08-20	2019-09-03
BEND-1	GMP#18361	4.77	2019-09-17	2019-10-01
BEND-1	GMP#22505	18.57	2020-05-26	2020-06-09
BEND-1	GMP#22609	70.03	2020-06-23	2020-07-07
BEND-1	GMP#22733	25.28	2020-07-21	2020-08-04
BEND-1	GMP#22920	13.12	2020-08-18	2020-09-01
BEND-1	GMP#27963	14.77	2020-09-15	2020-09-29
BEND-2	GMP#13113	11.67	2018-05-01	2018-05-15
BEND-2	GMP#13510	45.08	2018-05-15	2018-05-29
BEND-2	GMP#13581	44.89	2018-05-29	2018-06-12
BEND-2	GMP#13926	51.96	2018-06-12	2018-06-26
BEND-2	GMP#14467	109.04	2018-07-10	2018-07-24
BEND-2	GMP#14538	70.96	2018-07-24	2018-08-07
BEND-2	GMP#14609	85.42	2018-08-07	2018-08-21
BEND-2	GMP#14680	58.82	2018-08-21	2018-09-04
BEND-2	GMP#14751	29.65	2018-09-04	2018-09-18
BEND-2	GMP#15079	15.73	2018-09-18	2018-10-02
BEND-2	GMP#15198	18.51	2018-10-02	2018-10-16
BEND-2	GMP#17441	7.3	2019-04-30	2019-05-14
BEND-2	GMP#17762	5.48	2019-05-28	2019-06-11
BEND-2	GMP#17990	15.55	2019-06-25	2019-07-09
BEND-2	GMP#18114	11.8	2019-07-23	2019-08-06
BEND-2	GMP#18238	7.14	2019-08-20	2019-09-03
BEND-2	GMP#18362	6.5	2019-09-17	2019-10-01
BEND-2	GMP#22502	17.29	2020-05-26	2020-06-09
BEND-2	GMP#22610	29.43	2020-06-23	2020-07-07
BEND-2	GMP#22734	22.99	2020-07-21	2020-08-04
BEND-2	GMP#22921	12.33	2020-08-18	2020-09-01
BEND-2	GMP#27964	5.31	2020-09-15	2020-09-29
BOER-1	GMP#13523	51.42	2018-05-16	2018-05-30
BOER-1	GMP#13594	54.88	2018-05-30	2018-06-13
BOER-1	GMP#13940	11.01	2018-06-13	2018-06-27
BOER-1	GMP#14010	84.67	2018-06-27	2018-07-11
BOER-1	GMP#14480	35.02	2018-07-11	2018-07-25
BOER-1	GMP#14551	26.24	2018-07-25	2018-08-08
BOER-1	GMP#14622	24.81	2018-08-08	2018-08-22
BOER-1	GMP#14615	28.58	2018-08-22	2018-09-05
BOER-1	GMP#14764	42.01	2018-09-05	2018-09-19
BOER-1	GMP#15092	19.98	2018-09-19	2018-10-03
BOER-1	GMP#15211	15.86	2018-10-03	2018-10-17
BOER-1	GMP#17454	2.66	2019-05-01	2019-05-15
BOER-1	GMP#17775	23.66	2019-05-29	2019-06-12
BOER-1	GMP#18003	34.23	2019-06-26	2019-07-10
BOER-1	GMP#18127	25.89	2019-07-24	2019-08-07
BOER-1	GMP#18251	12.27	2019-08-21	2019-09-04
BOER-1	GMP#18375	12.73	2019-09-18	2019-10-02
BOER-1	GMP#22499	53.87	2020-05-29	2020-06-11
BOER-1	GMP#22623	62.15	2020-06-25	2020-07-09
BOER-1	GMP#22747	22.82	2020-07-23	2020-08-06
BOER-1	GMP#22934	9.85	2020-08-20	2020-09-03
BOER-1	GMP#27977	6.33	2020-09-17	2020-10-01
BOER-2	GMP#13109	7.55	2018-05-02	2018-05-16
BOER-2	GMP#13524	8.77	2018-05-16	2018-05-30
BOER-2	GMP#13595	9.5	2018-05-30	2018-06-13
BOER-2	GMP#13939	39.22	2018-06-13	2018-06-27
BOER-2	GMP#14011	10.63	2018-06-27	2018-07-11
BOER-2	GMP#14481	9.98	2018-07-11	2018-07-25
BOER-2	GMP#14552	8.4	2018-07-25	2018-08-08
BOER-2	GMP#14623	15.74	2018-08-08	2018-08-22
BOER-2	GMP#14685	43.01	2018-08-22	2018-09-05
BOER-2	GMP#14765	16.69	2018-09-05	2018-09-19
BOER-2	GMP#15093	6.2	2018-09-19	2018-10-03
BOER-2	GMP#15212	3.72	2018-10-03	2018-10-17
BOER-2	GMP#17455	7.11	2019-05-01	2019-05-15
BOER-2	GMP#17776	19.63	2019-05-29	2019-06-12
BOER-2	GMP#18004	20.07	2019-06-26	2019-07-10
BOER-2	GMP#18128	2.51	2019-07-24	2019-08-07
BOER-2	GMP#18252	4.03	2019-08-21	2019-09-04
BOER-2	GMP#18376	5.12	2019-09-18	2019-10-02
BOER-2	GMP#22500	30.53	2020-05-29	2020-06-11
BOER-2	GMP#22624	16.97	2020-06-25	2020-07-09
BOER-2	GMP#22748	10.15	2020-07-23	2020-08-06
BOER-2	GMP#22935	6.72	2020-08-20	2020-09-03
BOER-2	GMP#27978	4.72	2020-09-17	2020-10-01
BOER2-1	GMP#17457	4.11	2019-05-01	2019-05-15
BOER2-1	GMP#17777	4.55	2019-05-29	2019-06-12
BOER2-1	GMP#18005	16.76	2019-06-26	2019-07-10
BOER2-1	GMP#18130	9.77	2019-07-24	2019-08-07
BOER2-1	GMP#18253	2.77	2019-08-21	2019-09-04
BOER2-1	GMP#18377	3.34	2019-09-18	2019-10-02
BOER2-1	GMP#22501	14.53	2020-05-29	2020-06-11
BOER2-1	GMP#22625	24.04	2020-06-25	2020-07-09
BOER2-1	GMP#22749	11.58	2020-07-23	2020-08-06
BOER2-1	GMP#22936	18.19	2020-08-20	2020-09-03
BOER2-1	GMP#27979	8.93	2020-09-17	2020-10-01
BOER2-2	GMP#17456	12.59	2019-05-01	2019-05-15
BOER2-2	GMP#17778	8.53	2019-05-29	2019-06-12
BOER2-2	GMP#18006	26.87	2019-06-26	2019-07-10
BOER2-2	GMP#18129	12.01	2019-07-24	2019-08-07
BOER2-2	GMP#18254	11.16	2019-08-21	2019-09-04
BOER2-2	GMP#18378	10.74	2019-09-18	2019-10-02
BOER2-2	GMP#22567	25.4	2020-06-25	2020-07-09
BOER2-2	GMP#22750	22.69	2020-07-23	2020-08-06
BOER2-2	GMP#22832	14.08	2020-05-29	2020-06-11
BOER2-2	GMP#22937	50.7	2020-08-20	2020-09-03
BOER2-2	GMP#27980	7.57	2020-09-17	2020-10-01
BOOTH-1	GMP#13331	8.23	2018-05-09	2018-05-23
BOOTH-1	GMP#13392	30.82	2018-05-23	2018-06-06
BOOTH-1	GMP#13791	35.45	2018-06-06	2018-06-20
BOOTH-1	GMP#13852	35.95	2018-06-20	2018-07-04
BOOTH-1	GMP#14129	27.14	2018-07-04	2018-07-18
BOOTH-1	GMP#14190	22.32	2018-07-18	2018-08-01
BOOTH-1	GMP#14251	21.73	2018-08-01	2018-08-15
BOOTH-1	GMP#14312	22.46	2018-08-15	2018-08-29
BOOTH-1	GMP#14373	13.84	2018-08-29	2018-09-12
BOOTH-1	GMP#15005	14.05	2018-09-12	2018-09-26
BOOTH-1	GMP#15166	17.19	2018-09-26	2018-10-10
BOOTH-1	GMP#17487	9.83	2019-05-08	2019-05-22
BOOTH-1	GMP#17790	24.93	2019-06-05	2019-06-19
BOOTH-1	GMP#18018	48.58	2019-07-03	2019-07-17
BOOTH-1	GMP#18142	22.86	2019-07-31	2019-08-14
BOOTH-1	GMP#18266	4.03	2019-08-28	2019-09-11
BOOTH-1	GMP#18390	4.19	2019-09-25	2019-10-09
BOOTH-1	GMP#22514	30.15	2020-06-04	2020-06-18
BOOTH-1	GMP#22638	32.73	2020-07-02	2020-07-16
BOOTH-1	GMP#22762	27.01	2020-07-30	2020-08-13
BOOTH-1	GMP#27911	20.8	2020-08-27	2020-09-10
BOOTH-1	GMP#27991	19.19	2020-09-22	2020-10-06
BOOTH-2	GMP#13332	4.61	2018-05-09	2018-05-23
BOOTH-2	GMP#13393	14.99	2018-05-23	2018-06-06
BOOTH-2	GMP#13792	18.39	2018-06-06	2018-06-20
BOOTH-2	GMP#13853	24.67	2018-06-20	2018-07-04
BOOTH-2	GMP#14130	26.2	2018-07-04	2018-07-18
BOOTH-2	GMP#14191	23.25	2018-07-18	2018-08-01
BOOTH-2	GMP#14252	33.59	2018-08-01	2018-08-15
BOOTH-2	GMP#14313	21.4	2018-08-15	2018-08-29
BOOTH-2	GMP#14374	13.38	2018-08-29	2018-09-12
BOOTH-2	GMP#15006	8.18	2018-09-12	2018-09-26
BOOTH-2	GMP#15167	8.01	2018-09-26	2018-10-10
BOOTH-2	GMP#17488	11.54	2019-05-08	2019-05-22
BOOTH-2	GMP#17791	24.75	2019-06-05	2019-06-19
BOOTH-2	GMP#18019	41.16	2019-07-03	2019-07-17
BOOTH-2	GMP#18143	21.07	2019-07-31	2019-08-14
BOOTH-2	GMP#18267	32.99	2019-08-28	2019-09-11
BOOTH-2	GMP#18391	14.58	2019-09-25	2019-10-09
BOOTH-2	GMP#22515	24.03	2020-06-04	2020-06-18
BOOTH-2	GMP#22639	30.47	2020-07-02	2020-07-16
BOOTH-2	GMP#22763	16.13	2020-07-30	2020-08-13
BOOTH-2	GMP#27912	14.23	2020-08-27	2020-09-10
BOOTH-2	GMP#27992	17.39	2020-09-22	2020-10-06
BUEH2-1	GMP#13521	21.89	2018-05-16	2018-05-30
BUEH2-1	GMP#13592	19.28	2018-05-30	2018-06-13
BUEH2-1	GMP#13937	23.33	2018-06-13	2018-06-27
BUEH2-1	GMP#14008	33.24	2018-06-27	2018-07-11
BUEH2-1	GMP#14478	25.01	2018-07-11	2018-07-25
BUEH2-1	GMP#14549	22.67	2018-07-25	2018-08-08
BUEH2-1	GMP#14620	14.76	2018-08-08	2018-08-22
BUEH2-1	GMP#14691	20.18	2018-08-22	2018-09-05
BUEH2-1	GMP#14762	16.45	2018-09-05	2018-09-19
BUEH2-1	GMP#15090	12.69	2018-09-19	2018-10-03
BUEH2-1	GMP#15209	6.95	2018-10-03	2018-10-17
BUEH2-1	GMP#17452	4.76	2019-05-01	2019-05-15
BUEH2-1	GMP#17773	5.19	2019-05-29	2019-06-12
BUEH2-1	GMP#18001	18.22	2019-06-26	2019-07-10
BUEH2-1	GMP#18125	11.3	2019-07-24	2019-08-07
BUEH2-1	GMP#18249	6.59	2019-08-21	2019-09-04
BUEH2-1	GMP#18373	4.85	2019-09-18	2019-10-02
BUEH2-1	GMP#22498	35.76	2020-05-29	2020-06-11
BUEH2-1	GMP#22622	50.72	2020-06-25	2020-07-09
BUEH2-1	GMP#22746	22.91	2020-07-23	2020-08-06
BUEH2-1	GMP#22933	21.17	2020-08-20	2020-09-03
BUEH2-1	GMP#27976	6.42	2020-09-17	2020-10-01
BUEH2-2	GMP#13108	2.7	2018-05-02	2018-05-16
BUEH2-2	GMP#13522	13.08	2018-05-16	2018-05-30
BUEH2-2	GMP#13593	7.65	2018-05-30	2018-06-13
BUEH2-2	GMP#13938	10.27	2018-06-13	2018-06-27
BUEH2-2	GMP#14009	10.75	2018-06-27	2018-07-11
BUEH2-2	GMP#14479	10.84	2018-07-11	2018-07-25
BUEH2-2	GMP#14550	9.53	2018-07-25	2018-08-08
BUEH2-2	GMP#14692	15.1	2018-08-22	2018-09-05
BUEH2-2	GMP#14763	9.65	2018-09-05	2018-09-19
BUEH2-2	GMP#15091	5.63	2018-09-19	2018-10-03
BUEH2-2	GMP#15210	4.55	2018-10-03	2018-10-17
BUEH2-2	GMP#17453	9.73	2019-05-01	2019-05-15
BUEH2-2	GMP#17774	18.67	2019-05-29	2019-06-12
BUEH2-2	GMP#18002	24.53	2019-06-26	2019-07-10
BUEH2-2	GMP#18126	13.9	2019-07-24	2019-08-07
BUEH2-2	GMP#18250	10.65	2019-08-21	2019-09-04
BUEH2-2	GMP#18374	7.38	2019-09-18	2019-10-02
BUEH2-2	GMP#22497	59.21	2020-05-29	2020-06-11
BUEH2-2	GMP#22621	52.53	2020-06-25	2020-07-09
BUEH2-2	GMP#22745	17.97	2020-07-23	2020-08-06
BUEH2-2	GMP#22932	17.28	2020-08-20	2020-09-03
BUEH2-2	GMP#27975	6.36	2020-09-17	2020-10-01
CAUGH-1	GMP#13186	6.25	2018-04-25	2018-05-09
CAUGH-1	GMP#13335	3.71	2018-05-09	2018-05-23
CAUGH-1	GMP#13396	12.14	2018-05-23	2018-06-06
CAUGH-1	GMP#13795	23.7	2018-06-06	2018-06-20
CAUGH-1	GMP#13856	31.39	2018-06-20	2018-07-04
CAUGH-1	GMP#14133	12.76	2018-07-04	2018-07-18
CAUGH-1	GMP#14194	11.1	2018-07-18	2018-08-01
CAUGH-1	GMP#14255	15.72	2018-08-01	2018-08-15
CAUGH-1	GMP#14316	9.98	2018-08-15	2018-08-29
CAUGH-1	GMP#14377	8.82	2018-08-29	2018-09-12
CAUGH-1	GMP#15009	6.75	2018-09-12	2018-09-26
CAUGH-1	GMP#15170	4.92	2018-09-26	2018-10-10
CAUGH-1	GMP#17491	4.61	2019-05-08	2019-05-22
CAUGH-1	GMP#17794	21.17	2019-06-05	2019-06-19
CAUGH-1	GMP#18022	9.44	2019-07-03	2019-07-17
CAUGH-1	GMP#18146	8.4	2019-07-31	2019-08-14
CAUGH-1	GMP#18270	8.13	2019-08-28	2019-09-11
CAUGH-1	GMP#18394	4.43	2019-09-25	2019-10-09
CAUGH-1	GMP#22518	23.69	2020-06-04	2020-06-18
CAUGH-1	GMP#22642	25.35	2020-07-02	2020-07-16
CAUGH-1	GMP#22766	15.04	2020-07-30	2020-08-13
CAUGH-1	GMP#27915	6.67	2020-08-27	2020-09-10
CAUGH-1	GMP#27995	10.1	2020-09-24	2020-10-08
CAUGH-2	GMP#13336	1.6	2018-05-09	2018-05-23
CAUGH-2	GMP#13397	10.13	2018-05-23	2018-06-06
CAUGH-2	GMP#13796	13.67	2018-06-06	2018-06-20
CAUGH-2	GMP#13857	16.81	2018-06-20	2018-07-04
CAUGH-2	GMP#14134	12.96	2018-07-04	2018-07-18
CAUGH-2	GMP#14195	7.13	2018-07-18	2018-08-01
CAUGH-2	GMP#14256	11.56	2018-08-01	2018-08-15
CAUGH-2	GMP#14317	12.99	2018-08-15	2018-08-29
CAUGH-2	GMP#14378	16.87	2018-08-29	2018-09-12
CAUGH-2	GMP#15010	6.02	2018-09-12	2018-09-26
CAUGH-2	GMP#15171	18.91	2018-09-26	2018-10-10
CAUGH-2	GMP#17492	7.89	2019-05-08	2019-05-22
CAUGH-2	GMP#17795	7.79	2019-06-05	2019-06-19
CAUGH-2	GMP#18023	8.36	2019-07-03	2019-07-17
CAUGH-2	GMP#18147	10.03	2019-07-31	2019-08-14
CAUGH-2	GMP#18271	3.75	2019-08-28	2019-09-11
CAUGH-2	GMP#18395	2.18	2019-09-25	2019-10-09
CAUGH-2	GMP#22519	18.1	2020-06-04	2020-06-18
CAUGH-2	GMP#22643	44.28	2020-07-02	2020-07-16
CAUGH-2	GMP#22767	7.05	2020-07-30	2020-08-13
CAUGH-2	GMP#27916	7.2	2020-08-27	2020-09-10
CAUGH-2	GMP#27996	25.95	2020-09-24	2020-10-08
CRAIG-1	GMP#13114	9.9	2018-05-01	2018-05-15
CRAIG-1	GMP#13578	33.73	2018-06-02	2018-06-16
CRAIG-1	GMP#14464	18.74	2018-07-12	2018-07-26
CRAIG-1	GMP#14535	20.31	2018-07-26	2018-08-09
CRAIG-1	GMP#14606	14.63	2018-08-09	2018-08-23
CRAIG-1	GMP#14677	33.99	2018-08-23	2018-09-06
CRAIG-1	GMP#14748	12.71	2018-09-06	2018-09-20
CRAIG-1	GMP#15077	10	2018-09-20	2018-10-04
CRAIG-1	GMP#14080	6.37	2018-10-04	2018-10-18
CRAIG-1	GMP#17438	20.23	2019-04-30	2019-05-14
CRAIG-1	GMP#17759	28.31	2019-05-28	2019-06-11
CRAIG-1	GMP#17987	42.1	2019-06-25	2019-07-09
CRAIG-1	GMP#18111	21.83	2019-07-23	2019-08-06
CRAIG-1	GMP#18235	7.41	2019-08-20	2019-09-03
CRAIG-1	GMP#18359	15.02	2019-09-17	2019-10-01
CRAIG-1	GMP#22481	57.37	2020-05-26	2020-06-09
CRAIG-1	GMP#22607	47.84	2020-06-23	2020-07-07
CRAIG-1	GMP#22731	36.48	2020-07-21	2020-08-04
CRAIG-1	GMP#22918	35.35	2020-08-18	2020-09-01
CRAIG-1	GMP#27961	39.7	2020-09-15	2020-09-29
CRAIG-2	GMP#13115	17.39	2018-05-01	2018-05-15
CRAIG-2	GMP#13579	27.64	2018-06-02	2018-06-16
CRAIG-2	GMP#14465	30.17	2018-07-12	2018-07-26
CRAIG-2	GMP#14536	27.28	2018-07-26	2018-08-09
CRAIG-2	GMP#14607	18.2	2018-08-09	2018-08-23
CRAIG-2	GMP#14678	23.44	2018-08-23	2018-09-06
CRAIG-2	GMP#14749	13.68	2018-09-06	2018-09-20
CRAIG-2	GMP#15076	14.75	2018-09-20	2018-10-04
CRAIG-2	GMP#14081	7.84	2018-10-04	2018-10-18
CRAIG-2	GMP#17439	14.51	2019-04-30	2019-05-14
CRAIG-2	GMP#17760	17.28	2019-05-28	2019-06-11
CRAIG-2	GMP#17988	36.86	2019-06-25	2019-07-09
CRAIG-2	GMP#18112	18.09	2019-07-23	2019-08-06
CRAIG-2	GMP#18236	17.58	2019-08-20	2019-09-03
CRAIG-2	GMP#18360	10.38	2019-09-17	2019-10-01
CRAIG-2	GMP#22483	26	2020-05-26	2020-06-09
CRAIG-2	GMP#22608	35.64	2020-06-23	2020-07-07
CRAIG-2	GMP#22732	33.48	2020-07-21	2020-08-04
CRAIG-2	GMP#22919	25.61	2020-08-18	2020-09-01
CRAIG-2	GMP#27962	32.97	2020-09-15	2020-09-29
CSOFF-1	GMP#13096	8.19	2018-05-01	2018-05-15
CSOFF-1	GMP#13503	7.52	2018-05-15	2018-05-29
CSOFF-1	GMP#13574	8.49	2018-05-29	2018-06-12
CSOFF-1	GMP#13919	8.19	2018-06-12	2018-06-26
CSOFF-1	GMP#13990	10.62	2018-06-26	2018-07-10
CSOFF-1	GMP#14460	7.33	2018-07-10	2018-07-24
CSOFF-1	GMP#14531	6.2	2018-07-24	2018-08-07
CSOFF-1	GMP#14602	8.75	2018-08-07	2018-08-21
CSOFF-1	GMP#14673	14.11	2018-08-21	2018-09-04
CSOFF-1	GMP#14744	9.46	2018-09-04	2018-09-18
CSOFF-1	GMP#15072	2.71	2018-09-18	2018-10-02
CSOFF-1	GMP#15193	2.36	2018-10-02	2018-10-16
CSOFF-1	GMP#17434	4.23	2019-04-30	2019-05-14
CSOFF-1	GMP#17755	2.85	2019-05-28	2019-06-11
CSOFF-1	GMP#17983	3.06	2019-06-25	2019-07-09
CSOFF-1	GMP#18107	1.07	2019-07-23	2019-08-06
CSOFF-1	GMP#18231	12.53	2019-08-20	2019-09-03
CSOFF-1	GMP#18355	2.92	2019-09-17	2019-10-01
CSOFF-1	GMP#22479	5.86	2020-05-26	2020-06-09
CSOFF-1	GMP#22603	11.09	2020-06-23	2020-07-07
CSOFF-1	GMP#22727	8.75	2020-07-21	2020-08-04
CSOFF-1	GMP#22916	9.22	2020-08-18	2020-09-01
CSOFF-1	GMP#27959	2.19	2020-09-15	2020-09-29
CSOFF-2	GMP#13097	7.01	2018-05-01	2018-05-15
CSOFF-2	GMP#13504	5.11	2018-05-15	2018-05-29
CSOFF-2	GMP#13575	11.43	2018-05-29	2018-06-12
CSOFF-2	GMP#13920	4.32	2018-06-12	2018-06-26
CSOFF-2	GMP#13991	12.44	2018-06-26	2018-07-10
CSOFF-2	GMP#14461	8.95	2018-07-10	2018-07-24
CSOFF-2	GMP#14532	11.23	2018-07-24	2018-08-07
CSOFF-2	GMP#14603	8.33	2018-08-07	2018-08-21
CSOFF-2	GMP#14674	13.37	2018-08-21	2018-09-04
CSOFF-2	GMP#14745	5.29	2018-09-04	2018-09-18
CSOFF-2	GMP#15073	3.61	2018-09-18	2018-10-02
CSOFF-2	GMP#15194	2.52	2018-10-02	2018-10-16
CSOFF-2	GMP#17435	7.6	2019-04-30	2019-05-14
CSOFF-2	GMP#17756	13.49	2019-05-28	2019-06-11
CSOFF-2	GMP#17984	19.91	2019-06-25	2019-07-09
CSOFF-2	GMP#18108	17.92	2019-07-23	2019-08-06
CSOFF-2	GMP#18232	12.02	2019-08-20	2019-09-03
CSOFF-2	GMP#18356	10.31	2019-09-17	2019-10-01
CSOFF-2	GMP#22480	20.08	2020-05-26	2020-06-09
CSOFF-2	GMP#22604	44.08	2020-06-23	2020-07-07
CSOFF-2	GMP#22728	32.57	2020-07-21	2020-08-04
CSOFF-2	GMP#22917	19.03	2020-08-18	2020-09-01
CSOFF-2	GMP#27960	12.54	2020-09-15	2020-09-29
Galt (prairie)	GMP#17495	13.69	2019-05-07	2019-05-21
Galt (prairie)	GMP#17781	13.86	2019-06-04	2019-06-18
Galt (prairie)	GMP#18009	37.77	2019-07-02	2019-07-16
Galt (prairie)	GMP#18133	15.51	2019-07-30	2019-08-13
Galt (prairie)	GMP#18257	8.66	2019-08-27	2019-09-10
Galt (prairie)	GMP#18381	5.37	2019-09-24	2019-10-08
Galt (prairie)	GMP#13118	7.54	2018-05-03	2018-05-17
Galt (prairie)	GMP#13499	16.32	2018-05-17	2018-05-31
Galt (prairie)	GMP#13570	16.65	2018-05-31	2018-06-14
Galt (prairie)	GMP#13915	23.75	2018-06-14	2018-06-28
Galt (prairie)	GMP#13986	47.91	2018-06-28	2018-07-12
Galt (prairie)	GMP#14456	15.33	2018-07-12	2018-07-26
Galt (prairie)	GMP#14526	28.84	2018-07-26	2018-08-09
Galt (prairie)	GMP#14597	12.03	2018-08-09	2018-08-23
Galt (prairie)	GMP#14669	12.85	2018-08-23	2018-09-06
Galt (prairie)	GMP#14740	4.59	2018-09-06	2018-09-20
Galt (prairie)	GMP#15068	7.3	2018-09-20	2018-10-04
Galt (prairie)	GMP#15224	6.85	2018-10-04	2018-10-18
GILV-1	GMP#13330	3.37	2018-05-08	2018-05-22
GILV-1	GMP#13390	7.98	2018-05-22	2018-06-05
GILV-1	GMP#13789	14.08	2018-06-05	2018-06-19
GILV-1	GMP#13850	9.48	2018-06-19	2018-07-03
GILV-1	GMP#14127	21.45	2018-07-03	2018-07-17
GILV-1	GMP#14188	18.57	2018-07-17	2018-07-31
GILV-1	GMP#14249	12.19	2018-07-31	2018-08-14
GILV-1	GMP#14310	7.58	2018-08-14	2018-08-28
GILV-1	GMP#14371	8.78	2018-08-28	2018-09-11
GILV-1	GMP#15003	3.02	2018-09-11	2018-09-25
GILV-1	GMP#15163	8.48	2018-09-25	2018-10-09
GILV-1	GMP#17479	4.72	2019-05-07	2019-05-21
GILV-1	GMP#17782	6.38	2019-06-04	2019-06-18
GILV-1	GMP#18010	4.47	2019-07-02	2019-07-16
GILV-1	GMP#18134	15.68	2019-07-30	2019-08-13
GILV-1	GMP#18258	7.37	2019-08-27	2019-09-10
GILV-1	GMP#18382	2.43	2019-09-24	2019-10-08
GILV-1	GMP#22485	14.47	2020-06-02	2020-06-16
GILV-1	GMP#22630	22.69	2020-06-30	2020-07-14
GILV-1	GMP#22754	9.29	2020-07-28	2020-08-11
GILV-1	GMP#22940	5.64	2020-08-25	2020-09-08
GILV-1	GMP#27983	4.52	2020-09-22	2020-10-06
GILV-2	GMP#13178	7.98	2018-04-24	2018-05-08
GILV-2	GMP#13329	9.74	2018-05-08	2018-05-22
GILV-2	GMP#13391	31.53	2018-05-22	2018-06-05
GILV-2	GMP#13790	27.07	2018-06-05	2018-06-19
GILV-2	GMP#13851	26.98	2018-06-19	2018-07-03
GILV-2	GMP#14128	24.16	2018-07-03	2018-07-17
GILV-2	GMP#14189	20.36	2018-07-17	2018-07-31
GILV-2	GMP#14250	21.27	2018-07-31	2018-08-14
GILV-2	GMP#14311	98.65	2018-08-14	2018-08-28
GILV-2	GMP#14372	29.89	2018-08-28	2018-09-11
GILV-2	GMP#15004	15.36	2018-09-11	2018-09-25
GILV-2	GMP#15164	8.34	2018-09-25	2018-10-09
GILV-2	GMP#17480	5.67	2019-05-07	2019-05-21
GILV-2	GMP#17783	18.54	2019-06-04	2019-06-18
GILV-2	GMP#18011	29.35	2019-07-02	2019-07-16
GILV-2	GMP#18135	43.55	2019-07-30	2019-08-13
GILV-2	GMP#18259	33.73	2019-08-27	2019-09-10
GILV-2	GMP#18383	33.87	2019-09-24	2019-10-08
GILV-2	GMP#22486	35.46	2020-06-02	2020-06-16
GILV-2	GMP#22631	33.68	2020-06-30	2020-07-14
GILV-2	GMP#22755	28.78	2020-07-28	2020-08-11
GILV-2	GMP#22941	12.48	2020-08-25	2020-09-08
GILV-2	GMP#27984	4.76	2020-09-22	2020-10-06
HawkCliff-1	GMP#17471	14.59	2019-05-02	2019-05-16
HawkCliff-1	GMP#17749	56.69	2019-05-30	2019-06-13
HawkCliff-1	GMP#17977	36.28	2019-06-27	2019-07-11
HawkCliff-1	GMP#18101	15.59	2019-07-25	2019-08-08
HawkCliff-1	GMP#18225	15.57	2019-08-22	2019-09-05
HawkCliff-1	GMP#18349	34.58	2019-09-19	2019-10-03
HawkCliff-1	GMP#13210	1.48	2018-04-26	2018-04-30
HawkCliff-1	GMP#13214	2.12	2018-04-30	2018-05-03
HawkCliff-1	GMP#13226	3.29	2018-05-03	2018-05-07
HawkCliff-1	GMP#13220	2.32	2018-05-07	2018-05-10
HawkCliff-1	GMP#13215	1.11	2018-05-10	2018-05-14
HawkCliff-1	GMP#13227	2.74	2018-05-14	2018-05-17
HawkCliff-1	GMP#13354	4.15	2018-05-17	2018-05-21
HawkCliff-1	GMP#13221	3.59	2018-05-21	2018-05-24
HawkCliff-1	GMP#13415	5.43	2018-05-24	2018-05-28
HawkCliff-1	GMP#13530	11.27	2018-05-28	2018-05-31
HawkCliff-1	GMP#13527	11.2	2018-05-31	2018-06-04
HawkCliff-1	GMP#13533	6.9	2018-06-04	2018-06-07
HawkCliff-1	GMP#13814	9.46	2018-06-07	2018-06-11
HawkCliff-1	GMP#13943	13.68	2018-06-11	2018-06-14
HawkCliff-1	GMP#13949	15	2018-06-14	2018-06-18
HawkCliff-1	GMP#13946	8.22	2018-06-18	2018-06-21
HawkCliff-1	GMP#13875	9.41	2018-06-21	2018-06-25
HawkCliff-1	GMP#14094	13.16	2018-06-25	2018-06-28
HawkCliff-1	GMP#14091	27.42	2018-06-28	2018-07-02
HawkCliff-1	GMP#14088	15.52	2018-07-02	2018-07-05
HawkCliff-1	GMP#14152	16.71	2018-07-05	2018-07-09
HawkCliff-1	GMP#14490	10.96	2018-07-09	2018-07-12
HawkCliff-1	GMP#14484	9.21	2018-07-12	2018-07-16
HawkCliff-1	GMP#14487	7.62	2018-07-16	2018-07-19
HawkCliff-1	GMP#14213	6.76	2018-07-19	2018-07-23
HawkCliff-1	GMP#14555	7.3	2018-07-23	2018-07-26
HawkCliff-1	GMP#14558	5.67	2018-07-26	2018-07-30
HawkCliff-1	GMP#14561	5.1	2018-07-30	2018-08-02
HawkCliff-1	GMP#14274	8.87	2018-08-02	2018-08-06
HawkCliff-1	GMP#14632	5.08	2018-08-06	2018-08-09
HawkCliff-1	GMP#14629	6.13	2018-08-09	2018-08-13
HawkCliff-1	GMP#14626	4.6	2018-08-13	2018-08-16
HawkCliff-1	GMP#14335	5.77	2018-08-16	2018-08-20
HawkCliff-1	GMP#14697	2.9	2018-08-20	2018-08-23
HawkCliff-1	GMP#14703	4.57	2018-08-23	2018-08-27
HawkCliff-1	GMP#14700	3.49	2018-08-27	2018-08-30
HawkCliff-1	GMP#14396	4.56	2018-08-30	2018-09-03
HawkCliff-1	GMP#14771	3.17	2018-09-03	2018-09-06
HawkCliff-1	GMP#14774	2.35	2018-09-06	2018-09-10
HawkCliff-1	GMP#15028	4.48	2018-09-10	2018-09-13
HawkCliff-1	GMP#14768	2.95	2018-09-13	2018-09-17
HawkCliff-1	GMP#15102	2.46	2018-09-17	2018-09-20
HawkCliff-1	GMP#15099	3.45	2018-09-20	2018-09-24
HawkCliff-1	GMP#15096	2.48	2018-09-24	2018-09-27
HawkCliff-1	GMP#15189	5.27	2018-09-27	2018-10-01
HawkCliff-1	GMP#15221	3.73	2018-10-01	2018-10-04
HawkCliff-1	GMP#15218	5.49	2018-10-04	2018-10-08
HawkCliff-1	GMP#15215	7.28	2018-10-08	2018-10-11
HawkCliff-1	GMP#15233	2.83	2018-10-11	2018-10-15
HawkCliff-1	GMP#15236	1.8	2018-10-15	2018-10-18
HawkCliff-1	GMP#15230	2.57	2018-10-18	2018-10-22
HawkCliff-1	GMP#15227	0.85	2018-10-22	2018-10-25
HawkCliff-1	GMP#15239	1.48	2018-10-25	2018-10-29
HawkCliff-2	GMP#13355	18.12	2018-05-10	2018-05-24
HawkCliff-2	GMP#13416	25.02	2018-05-24	2018-06-07
HawkCliff-2	GMP#13815	45.32	2018-06-07	2018-06-21
HawkCliff-2	GMP#13876	32.47	2018-06-21	2018-07-05
HawkCliff-2	GMP#14153	20.86	2018-07-05	2018-07-19
HawkCliff-2	GMP#14214	26.55	2018-07-18	2018-08-01
HawkCliff-2	GMP#14275	38.44	2018-08-02	2018-08-16
HawkCliff-2	GMP#14336	43.55	2018-08-16	2018-08-30
HawkCliff-2	GMP#14397	35.97	2018-08-30	2018-09-13
HawkCliff-2	GMP#15029	36.13	2018-09-13	2018-09-27
HawkCliff-2	GMP#15190	33.5	2018-09-27	2018-10-11
HawkCliff-2	GMP#17472	5	2019-05-02	2019-05-16
HawkCliff-2	GMP#17750	16.6	2019-05-30	2019-06-13
HawkCliff-2	GMP#17978	23.64	2019-06-27	2019-07-11
HawkCliff-2	GMP#18102	11.34	2019-07-25	2019-08-08
HawkCliff-2	GMP#18226	18.06	2019-08-22	2019-09-05
HawkCliff-2	GMP#18350	32.64	2019-09-19	2019-10-03
Hawkins-1	GMP#13198	15.79	2018-04-25	2018-05-09
Hawkins-1	GMP#13344	21.32	2018-05-09	2018-05-23
Hawkins-1	GMP#13406	49.09	2018-05-23	2018-06-06
Hawkins-1	GMP#13804	81.87	2018-06-06	2018-06-20
Hawkins-1	GMP#13865	44.18	2018-06-20	2018-07-04
Hawkins-1	GMP#14142	49.35	2018-07-04	2018-07-18
Hawkins-1	GMP#14203	20.75	2018-07-18	2018-08-01
Hawkins-1	GMP#14264	22.78	2018-08-01	2018-08-15
Hawkins-1	GMP#14325	56.18	2018-08-15	2018-08-29
Hawkins-1	GMP#15018	6.18	2018-09-12	2018-09-26
Hawkins-1	GMP#15179	9.33	2018-09-26	2018-10-10
Hawkins-1	GMP#17463	10.99	2019-05-01	2019-05-15
Hawkins-1	GMP#17741	52.95	2019-05-29	2019-06-12
Hawkins-1	GMP#17969	52.61	2019-06-26	2019-07-10
Hawkins-1	GMP#18093	32.14	2019-07-24	2019-08-07
Hawkins-1	GMP#18217	5.26	2019-08-21	2019-09-04
Hawkins-1	GMP#18341	12.63	2019-09-18	2019-10-02
Hawkins-2	GMP#13199	9.46	2018-04-25	2018-05-09
Hawkins-2	GMP#13345	4.38	2018-05-09	2018-05-23
Hawkins-2	GMP#13405	9.59	2018-05-23	2018-06-06
Hawkins-2	GMP#13805	7.96	2018-06-06	2018-06-20
Hawkins-2	GMP#13866	8.44	2018-06-20	2018-07-04
Hawkins-2	GMP#14143	9.43	2018-07-04	2018-07-18
Hawkins-2	GMP#14204	5.52	2018-07-18	2018-08-01
Hawkins-2	GMP#14265	8.11	2018-08-01	2018-08-15
Hawkins-2	GMP#14326	23.59	2018-08-15	2018-08-29
Hawkins-2	GMP#14387	15.18	2018-08-29	2018-09-12
Hawkins-2	GMP#15019	8.4	2018-09-12	2018-09-26
Hawkins-2	GMP#15180	2.14	2018-09-26	2018-10-10
Hawkins-2	GMP#17464	3.05	2019-05-01	2019-05-15
Hawkins-2	GMP#17742	4.57	2019-05-29	2019-06-12
Hawkins-2	GMP#17970	10.14	2019-06-26	2019-07-10
Hawkins-2	GMP#18094	5.29	2019-07-24	2019-08-07
Hawkins-2	GMP#18218	4.46	2019-08-21	2019-09-04
Hawkins-2	GMP#18342	2.85	2019-09-18	2019-10-02
HOTCH-1	GMP#13325	4.49	2018-05-08	2018-05-22
HOTCH-1	GMP#13386	9.74	2018-05-22	2018-06-05
HOTCH-1	GMP#13785	9.97	2018-06-05	2018-06-19
HOTCH-1	GMP#13847	8.8	2018-06-19	2018-07-03
HOTCH-1	GMP#14123	12	2018-07-03	2018-07-17
HOTCH-1	GMP#14184	7.93	2018-07-17	2018-07-31
HOTCH-1	GMP#14245	11.71	2018-07-31	2018-08-14
HOTCH-1	GMP#14306	10.99	2018-08-14	2018-08-28
HOTCH-1	GMP#14367	10.13	2018-08-28	2018-09-11
HOTCH-1	GMP#14999	4.63	2018-09-11	2018-09-25
HOTCH-1	GMP#15159	2.62	2018-09-25	2018-10-09
HOTCH-1	GMP#17485	8.1	2019-05-07	2019-05-21
HOTCH-1	GMP#17788	13.87	2019-06-04	2019-06-18
HOTCH-1	GMP#18016	44.87	2019-07-02	2019-07-16
HOTCH-1	GMP#18140	22.51	2019-07-30	2019-08-13
HOTCH-1	GMP#18264	18.68	2019-08-27	2019-09-10
HOTCH-1	GMP#18388	12.81	2019-09-24	2019-10-08
HOTCH-1	GMP#22512	39.39	2020-06-02	2020-06-16
HOTCH-1	GMP#22636	59.17	2020-06-30	2020-07-14
HOTCH-1	GMP#22760	26.37	2020-07-28	2020-08-11
HOTCH-1	GMP#27909	36.57	2020-08-25	2020-09-08
HOTCH-1	GMP#27989	16.72	2020-09-22	2020-10-06
HOTCH-2	GMP#13326	5.6	2018-05-08	2018-05-22
HOTCH-2	GMP#13387	18.54	2018-05-22	2018-06-05
HOTCH-2	GMP#13786	17.5	2018-06-05	2018-06-19
HOTCH-2	GMP#13846	29.77	2018-06-19	2018-07-03
HOTCH-2	GMP#14124	27.65	2018-07-03	2018-07-17
HOTCH-2	GMP#14185	19.37	2018-07-17	2018-07-31
HOTCH-2	GMP#14246	21.32	2018-07-31	2018-08-14
HOTCH-2	GMP#14307	38.61	2018-08-14	2018-08-28
HOTCH-2	GMP#14368	32.12	2018-08-28	2018-09-11
HOTCH-2	GMP#15000	14.13	2018-09-11	2018-09-25
HOTCH-2	GMP#15160	8.77	2018-09-25	2018-10-09
HOTCH-2	GMP#17486	9.1	2019-05-07	2019-05-21
HOTCH-2	GMP#17789	19.62	2019-06-04	2019-06-18
HOTCH-2	GMP#18017	55.38	2019-07-02	2019-07-16
HOTCH-2	GMP#18141	34.92	2019-07-30	2019-08-13
HOTCH-2	GMP#18265	35.05	2019-08-27	2019-09-10
HOTCH-2	GMP#18389	18.01	2019-09-24	2019-10-08
HOTCH-2	GMP#22513	16.36	2020-06-02	2020-06-16
HOTCH-2	GMP#22637	42.51	2020-06-30	2020-07-14
HOTCH-2	GMP#22761	22.08	2020-07-28	2020-08-11
HOTCH-2	GMP#27910	12.77	2020-08-25	2020-09-08
HOTCH-2	GMP#27990	16.46	2020-09-22	2020-10-06
LACO-1	GMP#13179	6.42	2018-04-24	2018-05-08
LACO-1	GMP#13321	10.24	2018-05-08	2018-05-22
LACO-1	GMP#13382	35.01	2018-05-22	2018-06-05
LACO-1	GMP#13781	26.22	2018-06-05	2018-06-19
LACO-1	GMP#13842	11.97	2018-06-19	2018-07-03
LACO-1	GMP#14119	36.42	2018-07-03	2018-07-17
LACO-1	GMP#14180	11.84	2018-07-17	2018-07-31
LACO-1	GMP#14241	3.03	2018-07-31	2018-08-14
LACO-1	GMP#14302	10.39	2018-08-14	2018-08-28
LACO-1	GMP#14364	24.01	2018-08-28	2018-09-11
LACO-1	GMP#14995	16.41	2018-09-11	2018-09-25
LACO-1	GMP#15155	6.04	2018-09-25	2018-10-09
LACO-1	GMP#17481	4.84	2019-05-07	2019-05-21
LACO-1	GMP#17784	3.68	2019-06-04	2019-06-18
LACO-1	GMP#18012	12.16	2019-07-02	2019-07-16
LACO-1	GMP#18136	10.8	2019-07-30	2019-08-13
LACO-1	GMP#18260	0.12	2019-08-27	2019-09-10
LACO-1	GMP#18384	1.61	2019-09-24	2019-10-08
LACO-1	GMP#22508	10.63	2020-06-02	2020-06-16
LACO-1	GMP#22632	10.18	2020-06-30	2020-07-14
LACO-1	GMP#22756	6.74	2020-07-28	2020-08-11
LACO-1	GMP#22942	18.98	2020-08-25	2020-09-08
LACO-1	GMP#27985	4.3	2020-09-22	2020-10-06
LACO-2	GMP#13322	5.03	2018-05-08	2018-05-22
LACO-2	GMP#13383	9.44	2018-05-22	2018-06-05
LACO-2	GMP#13782	11.48	2018-06-05	2018-06-19
LACO-2	GMP#13843	6.41	2018-06-19	2018-07-03
LACO-2	GMP#14120	10.57	2018-07-03	2018-07-17
LACO-2	GMP#14181	5.19	2018-07-17	2018-07-31
LACO-2	GMP#14242	12.11	2018-07-31	2018-08-14
LACO-2	GMP#14303	8.52	2018-08-14	2018-08-28
LACO-2	GMP#14363	7.62	2018-08-28	2018-09-11
LACO-2	GMP#14996	3.87	2018-09-11	2018-09-25
LACO-2	GMP#15156	4.26	2018-09-25	2018-10-09
LACO-2	GMP#17482	6.59	2019-05-07	2019-05-21
LACO-2	GMP#17785	17.99	2019-06-04	2019-06-18
LACO-2	GMP#18013	16.92	2019-07-02	2019-07-16
LACO-2	GMP#18137	9.98	2019-07-30	2019-08-13
LACO-2	GMP#18261	7.09	2019-08-27	2019-09-10
LACO-2	GMP#18385	7.4	2019-09-24	2019-10-08
LACO-2	GMP#22509	21.69	2020-06-02	2020-06-16
LACO-2	GMP#22633	37.83	2020-06-30	2020-07-14
LACO-2	GMP#22757	12.11	2020-07-28	2020-08-11
LACO-2	GMP#22943	10.6	2020-08-25	2020-09-08
LACO-2	GMP#27986	8.12	2020-09-22	2020-10-06
LARS-1	GMP#13333	2.51	2018-05-09	2018-05-23
LARS-1	GMP#13394	6.6	2018-05-23	2018-06-06
LARS-1	GMP#13793	4.01	2018-06-06	2018-06-20
LARS-1	GMP#13854	4.95	2018-06-20	2018-07-04
LARS-1	GMP#14131	3.46	2018-07-04	2018-07-18
LARS-1	GMP#14192	2.27	2018-07-18	2018-08-01
LARS-1	GMP#14253	4.7	2018-08-01	2018-08-15
LARS-1	GMP#14314	3.28	2018-08-15	2018-08-29
LARS-1	GMP#15007	5.31	2018-09-12	2018-09-26
LARS-1	GMP#15168	2.05	2018-09-26	2018-10-10
LARS-1	GMP#17489	11.39	2019-05-08	2019-05-22
LARS-1	GMP#17792	27.45	2019-06-05	2019-06-19
LARS-1	GMP#18020	42.09	2019-07-03	2019-07-17
LARS-1	GMP#18144	23.67	2019-07-31	2019-08-14
LARS-1	GMP#18268	11.15	2019-08-28	2019-09-11
LARS-1	GMP#18392	6.38	2019-09-25	2019-10-09
LARS-1	GMP#22516	13.7	2020-06-04	2020-06-18
LARS-1	GMP#22640	15.49	2020-07-02	2020-07-16
LARS-1	GMP#22764	9.08	2020-07-30	2020-08-13
LARS-1	GMP#27913	6.4	2020-08-27	2020-09-10
LARS-1	GMP#27993	5.94	2020-09-22	2020-10-06
LARS-2	GMP#13334	7.7	2018-05-09	2018-05-23
LARS-2	GMP#13395	22.9	2018-05-23	2018-06-06
LARS-2	GMP#13794	26.59	2018-06-06	2018-06-20
LARS-2	GMP#13855	39.86	2018-06-20	2018-07-04
LARS-2	GMP#14132	35.84	2018-07-04	2018-07-18
LARS-2	GMP#14193	21.85	2018-07-18	2018-08-01
LARS-2	GMP#14254	15.7	2018-08-01	2018-08-15
LARS-2	GMP#14315	15.32	2018-08-15	2018-08-29
LARS-2	GMP#14376	6.35	2018-08-29	2018-09-12
LARS-2	GMP#15008	8.72	2018-09-12	2018-09-26
LARS-2	GMP#15169	15.39	2018-09-26	2018-10-10
LARS-2	GMP#17490	9.91	2019-05-08	2019-05-22
LARS-2	GMP#17793	19.13	2019-06-05	2019-06-19
LARS-2	GMP#18021	33.39	2019-07-03	2019-07-17
LARS-2	GMP#18145	18.26	2019-07-31	2019-08-14
LARS-2	GMP#18269	15.09	2019-08-28	2019-09-11
LARS-2	GMP#18393	9.49	2019-09-25	2019-10-09
LARS-2	GMP#22517	32.01	2020-06-04	2020-06-18
LARS-2	GMP#22641	49.98	2020-07-02	2020-07-16
LARS-2	GMP#22765	33.01	2020-07-30	2020-08-13
LARS-2	GMP#27914	25.17	2020-08-27	2020-09-10
MITCH-1	GMP#13103	6.09	2018-05-01	2018-05-15
MITCH-1	GMP#13513	16.36	2018-05-15	2018-05-29
MITCH-1	GMP#13584	16.79	2018-05-29	2018-06-12
MITCH-1	GMP#13929	15.46	2018-06-12	2018-06-26
MITCH-1	GMP#14000	24	2018-06-26	2018-07-10
MITCH-1	GMP#14470	18.26	2018-07-10	2018-07-24
MITCH-1	GMP#14541	21.47	2018-07-24	2018-08-07
MITCH-1	GMP#14612	28.71	2018-08-07	2018-08-21
MITCH-1	GMP#14683	31.64	2018-08-21	2018-09-04
MITCH-1	GMP#14754	24.09	2018-09-04	2018-09-18
MITCH-1	GMP#15082	10.1	2018-09-18	2018-10-02
MITCH-1	GMP#15201	11.03	2018-10-02	2018-10-16
MITCH-1	GMP#17444	12.22	2019-04-30	2019-05-14
MITCH-1	GMP#17765	9.44	2019-05-28	2019-06-11
MITCH-1	GMP#17993	31.27	2019-06-25	2019-07-09
MITCH-1	GMP#18117	25	2019-07-23	2019-08-06
MITCH-1	GMP#18241	19.52	2019-08-20	2019-09-03
MITCH-1	GMP#18365	23.76	2019-09-17	2019-10-01
MITCH-1	GMP#22506	18.27	2020-05-26	2020-06-09
MITCH-1	GMP#22613	38.72	2020-06-23	2020-07-07
MITCH-1	GMP#22737	22.87	2020-07-21	2020-08-04
MITCH-1	GMP#22924	25.65	2020-08-18	2020-09-01
MITCH-1	GMP#27967	27.74	2020-09-15	2020-09-29
MITCH-2	GMP#13104	14.2	2018-05-01	2018-05-15
MITCH-2	GMP#13514	40.2	2018-05-15	2018-05-29
MITCH-2	GMP#13585	45.62	2018-05-29	2018-06-12
MITCH-2	GMP#13930	50.37	2018-06-12	2018-06-26
MITCH-2	GMP#14001	66.24	2018-06-26	2018-07-10
MITCH-2	GMP#14471	62.12	2018-07-10	2018-07-24
MITCH-2	GMP#14542	42.77	2018-07-24	2018-08-07
MITCH-2	GMP#14613	43.14	2018-08-07	2018-08-21
MITCH-2	GMP#14684	41.99	2018-08-21	2018-09-04
MITCH-2	GMP#14755	32.18	2018-09-04	2018-09-18
MITCH-2	GMP#15083	17.65	2018-09-18	2018-10-02
MITCH-2	GMP#15202	16.17	2018-10-02	2018-10-16
MITCH-2	GMP#17445	14.5	2019-04-30	2019-05-14
MITCH-2	GMP#17766	31.6	2019-05-28	2019-06-11
MITCH-2	GMP#17994	53.18	2019-06-25	2019-07-09
MITCH-2	GMP#18118	36.88	2019-07-23	2019-08-06
MITCH-2	GMP#18242	19.57	2019-08-20	2019-09-03
MITCH-2	GMP#18366	22.05	2019-09-17	2019-10-01
MITCH-2	GMP#22507	38.35	2020-05-26	2020-06-09
MITCH-2	GMP#22614	53.87	2020-06-23	2020-07-07
MITCH-2	GMP#22738	39.56	2020-07-21	2020-08-04
MITCH-2	GMP#22925	16.81	2020-08-18	2020-09-01
MITCH-2	GMP#27968	13.43	2020-09-15	2020-09-29
Ojibway Prairie	GMP#17508	12.63	2019-07-31	2019-08-14
Ojibway Prairie	GMP#17509	5.76	2019-08-28	2019-09-12
Ojibway Prairie	GMP#17514	40.73	2019-06-05	2019-06-19
Ojibway Prairie	GMP#17517	2.88	2019-09-25	2019-10-09
Ojibway Prairie	GMP#17519	4.56	2019-05-08	2019-05-22
Ojibway Prairie	GMP#22844	50.06	2020-06-02	2020-06-16
Ojibway Prairie	GMP#22846	66.12	2020-06-30	2020-07-14
Ojibway Prairie	GMP#22848	26.5	2020-07-28	2020-08-11
Ojibway Prairie	GMP#22850	9.62	2020-08-25	2020-09-08
Ojibway Prairie	GMP#22852	7.34	2020-09-22	2020-10-06
Ojibway Prairie	GMP#13183	1.7	2018-04-24	2018-05-08
Ojibway Prairie	GMP#13306	2.7	2018-05-08	2018-05-22
Ojibway Prairie	GMP#13367	18.99	2018-05-22	2018-06-05
Ojibway Prairie	GMP#13766	14.06	2018-06-05	2018-06-19
Ojibway Prairie	GMP#13827	14.97	2018-06-19	2018-07-03
Ojibway Prairie	GMP#14104	13.84	2018-07-03	2018-07-17
Ojibway Prairie	GMP#14165	8.21	2018-07-17	2018-07-31
Ojibway Prairie	GMP#14226	17.1	2018-07-31	2018-08-14
Ojibway Prairie	GMP#14287	25.15	2018-08-14	2018-08-28
Ojibway Prairie	GMP#14348	13.26	2018-08-28	2018-09-11
Ojibway Prairie	GMP#14980	3.57	2018-09-11	2018-09-25
Ojibway Prairie	GMP#15165	2.38	2018-09-25	2018-10-09
PARR-1	GMP#13346	2.98	2018-05-09	2018-05-23
PARR-1	GMP#13407	12.98	2018-05-23	2018-06-06
PARR-1	GMP#13806	14.13	2018-06-06	2018-06-20
PARR-1	GMP#13867	23.48	2018-06-20	2018-07-04
PARR-1	GMP#14144	25.03	2018-07-04	2018-07-18
PARR-1	GMP#14205	14.45	2018-07-18	2018-08-01
PARR-1	GMP#14266	16.6	2018-08-01	2018-08-15
PARR-1	GMP#14327	10.62	2018-08-15	2018-08-29
PARR-1	GMP#14388	11.62	2018-08-29	2018-09-12
PARR-1	GMP#15020	15.42	2018-09-12	2018-09-26
PARR-1	GMP#15181	13.12	2018-09-26	2018-10-10
PARR-1	GMP#17465	6.29	2019-05-01	2019-05-15
PARR-1	GMP#17743	16.23	2019-05-29	2019-06-12
PARR-1	GMP#17971	59.22	2019-06-26	2019-07-10
PARR-1	GMP#18095	37.58	2019-07-24	2019-08-07
PARR-1	GMP#18219	11.16	2019-08-21	2019-09-04
PARR-1	GMP#18343	11.33	2019-09-18	2019-10-02
PARR-1	GMP#22467	17.41	2020-06-24	2020-07-08
PARR-1	GMP#22524	11.09	2020-09-16	2020-10-01
PARR-1	GMP#22587	14.87	2020-08-19	2020-09-02
PARR-1	GMP#22591	9.56	2020-07-22	2020-08-05
PARR-2	GMP#13191	1.83	2018-04-25	2018-05-09
PARR-2	GMP#13347	5.84	2018-05-09	2018-05-23
PARR-2	GMP#13408	16.55	2018-05-23	2018-06-06
PARR-2	GMP#13807	19.89	2018-06-06	2018-06-20
PARR-2	GMP#13868	26.44	2018-06-20	2018-07-04
PARR-2	GMP#14145	24.46	2018-07-04	2018-07-18
PARR-2	GMP#14206	10.42	2018-07-18	2018-08-01
PARR-2	GMP#14267	12.31	2018-08-01	2018-08-15
PARR-2	GMP#14328	19.31	2018-08-15	2018-08-29
PARR-2	GMP#14389	26.12	2018-08-29	2018-09-12
PARR-2	GMP#15021	11.85	2018-09-12	2018-09-26
PARR-2	GMP#15182	5.39	2018-09-26	2018-10-10
PARR-2	GMP#17466	3.55	2019-05-01	2019-05-15
PARR-2	GMP#17744	6.57	2019-05-29	2019-06-12
PARR-2	GMP#17972	15.35	2019-06-26	2019-07-10
PARR-2	GMP#18096	8.72	2019-07-24	2019-08-07
PARR-2	GMP#18220	7.77	2019-08-21	2019-09-04
PARR-2	GMP#18344	4.36	2019-09-18	2019-10-02
PARR-2	GMP#22466	11.14	2020-09-16	2020-10-01
PARR-2	GMP#22468	43.8	2020-06-24	2020-07-08
PARR-2	GMP#22592	24.22	2020-07-22	2020-08-05
PARR-2	GMP#22712	17	2020-08-19	2020-09-02
PERL1-1	GMP#13356	6.26	2018-05-10	2018-05-24
PERL1-1	GMP#13417	18.42	2018-05-24	2018-06-07
PERL1-1	GMP#13816	15.58	2018-06-07	2018-06-21
PERL1-1	GMP#13877	24.39	2018-06-21	2018-07-05
PERL1-1	GMP#14154	25.03	2018-07-05	2018-07-19
PERL1-1	GMP#14215	14.04	2018-07-18	2018-08-01
PERL1-1	GMP#14276	19.36	2018-08-02	2018-08-16
PERL1-1	GMP#14337	16.95	2018-08-16	2018-08-30
PERL1-1	GMP#14398	8.58	2018-08-30	2018-09-13
PERL1-1	GMP#15030	3.39	2018-09-13	2018-09-27
PERL1-1	GMP#15191	7.06	2018-09-27	2018-10-15
PERL1-1	GMP#17475	3.36	2019-05-02	2019-05-16
PERL1-1	GMP#17753	13.06	2019-05-30	2019-06-13
PERL1-1	GMP#17981	21.73	2019-06-27	2019-07-11
PERL1-1	GMP#18105	2.87	2019-07-25	2019-08-08
PERL1-1	GMP#18229	3.32	2019-08-22	2019-09-05
PERL1-1	GMP#18353	2.02	2019-09-19	2019-10-03
PERL1-1	GMP#22477	12.65	2020-05-27	2020-06-10
PERL1-1	GMP#22601	22.86	2020-06-24	2020-07-08
PERL1-1	GMP#22721	10.47	2020-08-19	2020-09-02
PERL1-1	GMP#22725	19.61	2020-07-22	2020-08-05
PERL1-1	GMP#22774	6.55	2020-09-16	2020-10-01
PERL1-2	GMP#13203	8.1	2018-04-26	2018-05-10
PERL1-2	GMP#13357	7.46	2018-05-10	2018-05-24
PERL1-2	GMP#13418	28.79	2018-05-24	2018-06-07
PERL1-2	GMP#13817	25.42	2018-06-07	2018-06-21
PERL1-2	GMP#13878	41.34	2018-06-21	2018-07-05
PERL1-2	GMP#14155	48.58	2018-07-05	2018-07-19
PERL1-2	GMP#14216	33.56	2018-07-18	2018-08-01
PERL1-2	GMP#14277	33.82	2018-08-02	2018-08-16
PERL1-2	GMP#14338	35.77	2018-08-16	2018-08-30
PERL1-2	GMP#14399	21.76	2018-08-30	2018-09-13
PERL1-2	GMP#15031	14.52	2018-09-13	2018-09-27
PERL1-2	GMP#15192	18.92	2018-09-27	2018-10-15
PERL1-2	GMP#17476	5.63	2019-05-02	2019-05-16
PERL1-2	GMP#17754	7.25	2019-05-30	2019-06-13
PERL1-2	GMP#17982	11.64	2019-06-27	2019-07-11
PERL1-2	GMP#18106	14.59	2019-07-25	2019-08-08
PERL1-2	GMP#18230	7.8	2019-08-22	2019-09-05
PERL1-2	GMP#18354	3.09	2019-09-19	2019-10-03
PERL1-2	GMP#22464	9.84	2020-05-27	2020-06-10
PERL1-2	GMP#22535	27.36	2020-08-19	2020-09-02
PERL1-2	GMP#22602	24.53	2020-06-24	2020-07-08
PERL1-2	GMP#22726	14.43	2020-07-22	2020-08-05
PERL1-2	GMP#22773	3.15	2020-09-16	2020-10-01
PERL3-1	GMP#13204	2.4	2018-04-26	2018-05-10
PERL3-1	GMP#13350	2.14	2018-05-10	2018-05-24
PERL3-1	GMP#13411	9.41	2018-05-24	2018-06-07
PERL3-1	GMP#13810	12.01	2018-06-07	2018-06-21
PERL3-1	GMP#13871	17.14	2018-06-21	2018-07-05
PERL3-1	GMP#14148	13.34	2018-07-05	2018-07-19
PERL3-1	GMP#14209	11.3	2018-07-18	2018-08-01
PERL3-1	GMP#14270	12.43	2018-08-02	2018-08-16
PERL3-1	GMP#14331	11.41	2018-08-16	2018-08-30
PERL3-1	GMP#14392	7.25	2018-08-30	2018-09-13
PERL3-1	GMP#15024	7.86	2018-09-13	2018-09-27
PERL3-1	GMP#15185	6.6	2018-09-27	2018-10-15
PERL3-1	GMP#17469	2.95	2019-05-02	2019-05-16
PERL3-1	GMP#17747	2.55	2019-05-30	2019-06-13
PERL3-1	GMP#17975	10.7	2019-06-27	2019-07-11
PERL3-1	GMP#18100	27.55	2019-07-25	2019-08-08
PERL3-1	GMP#18223	2.83	2019-08-22	2019-09-05
PERL3-1	GMP#18347	9.56	2019-09-19	2019-10-03
PERL3-1	GMP#22471	6.3	2020-05-27	2020-06-10
PERL3-1	GMP#22589	4.78	2020-08-19	2020-09-02
PERL3-1	GMP#22595	9.16	2020-06-24	2020-07-08
PERL3-1	GMP#22597	3.62	2020-09-16	2020-10-01
PERL3-1	GMP#22719	6.06	2020-07-22	2020-08-05
PERL3-2	GMP#13351	4.53	2018-05-10	2018-05-24
PERL3-2	GMP#13412	16.32	2018-05-24	2018-06-07
PERL3-2	GMP#13811	13.27	2018-06-07	2018-06-21
PERL3-2	GMP#13872	30.55	2018-06-21	2018-07-05
PERL3-2	GMP#14149	25.46	2018-07-05	2018-07-19
PERL3-2	GMP#14210	16.04	2018-07-18	2018-08-01
PERL3-2	GMP#14271	18.25	2018-08-02	2018-08-16
PERL3-2	GMP#14332	15.55	2018-08-16	2018-08-30
PERL3-2	GMP#14393	17.01	2018-08-30	2018-09-13
PERL3-2	GMP#15025	12.07	2018-09-13	2018-09-27
PERL3-2	GMP#15186	10.39	2018-09-27	2018-10-15
PERL3-2	GMP#17470	4.82	2019-05-02	2019-05-16
PERL3-2	GMP#17748	18.13	2019-05-30	2019-06-13
PERL3-2	GMP#17976	30.89	2019-06-27	2019-07-11
PERL3-2	GMP#18099	7.13	2019-07-25	2019-08-08
PERL3-2	GMP#18224	15.21	2019-08-22	2019-09-05
PERL3-2	GMP#18348	26.69	2019-09-19	2019-10-03
PERL3-2	GMP#22463	19.95	2020-09-16	2020-10-01
PERL3-2	GMP#22472	21.07	2020-05-27	2020-06-10
PERL3-2	GMP#22596	43.72	2020-06-24	2020-07-08
PERL3-2	GMP#22710	16.7	2020-08-19	2020-09-02
PERL3-2	GMP#22720	29.08	2020-07-22	2020-08-05
PERL4-1	GMP#17467	8.25	2019-05-02	2019-05-16
PERL4-1	GMP#17745	28.66	2019-05-30	2019-06-13
PERL4-1	GMP#17973	44.66	2019-06-27	2019-07-11
PERL4-1	GMP#18097	29.41	2019-07-25	2019-08-08
PERL4-1	GMP#18221	13.65	2019-08-22	2019-09-05
PERL4-1	GMP#22462	12.65	2020-09-16	2020-10-01
PERL4-1	GMP#22469	38.47	2020-05-27	2020-06-10
PERL4-1	GMP#22525	6.7	2020-08-19	2020-09-02
PERL4-1	GMP#22593	69.13	2020-06-24	2020-07-08
PERL4-1	GMP#22717	34.35	2020-07-22	2020-08-05
PERL4-1	GMP#13206	3.29	2018-04-26	2018-04-30
PERL4-1	GMP#13212	2.98	2018-04-30	2018-05-03
PERL4-1	GMP#13224	6.36	2018-05-03	2018-05-07
PERL4-1	GMP#13218	4.66	2018-05-07	2018-05-10
PERL4-1	GMP#13213	3	2018-05-10	2018-05-14
PERL4-1	GMP#13225	3.79	2018-05-14	2018-05-17
PERL4-1	GMP#13219	5.53	2018-05-17	2018-05-21
PERL4-1	GMP#13348	11.16	2018-05-21	2018-05-24
PERL4-1	GMP#13409	16.53	2018-05-24	2018-05-28
PERL4-1	GMP#13528	14.07	2018-05-28	2018-05-31
PERL4-1	GMP#13525	12.22	2018-05-31	2018-06-04
PERL4-1	GMP#13531	7.66	2018-06-04	2018-06-07
PERL4-1	GMP#13808	15.89	2018-06-07	2018-06-11
PERL4-1	GMP#13944	16.29	2018-06-11	2018-06-14
PERL4-1	GMP#13947	18.77	2018-06-14	2018-06-18
PERL4-1	GMP#13941	9.32	2018-06-18	2018-06-21
PERL4-1	GMP#13869	11.83	2018-06-21	2018-06-25
PERL4-1	GMP#14089	14.28	2018-06-25	2018-06-28
PERL4-1	GMP#14092	26.98	2018-06-28	2018-07-02
PERL4-1	GMP#14086	17.78	2018-07-02	2018-07-05
PERL4-1	GMP#14147	21.26	2018-07-05	2018-07-09
PERL4-1	GMP#14485	17.22	2018-07-09	2018-07-12
PERL4-1	GMP#14482	23.63	2018-07-12	2018-07-16
PERL4-1	GMP#14488	11.11	2018-07-16	2018-07-19
PERL4-1	GMP#14207	12.27	2018-07-19	2018-07-23
PERL4-1	GMP#14559	16.69	2018-07-23	2018-07-26
PERL4-1	GMP#14556	10.94	2018-07-26	2018-07-30
PERL4-1	GMP#14553	11.46	2018-07-30	2018-08-02
PERL4-1	GMP#14268	15.36	2018-08-02	2018-08-06
PERL4-1	GMP#14627	8.08	2018-08-06	2018-08-09
PERL4-1	GMP#14630	12.59	2018-08-09	2018-08-13
PERL4-1	GMP#14624	10.56	2018-08-13	2018-08-16
PERL4-1	GMP#14329	16.6	2018-08-16	2018-08-20
PERL4-1	GMP#14699	11.04	2018-08-20	2018-08-23
PERL4-1	GMP#14695	12.83	2018-08-23	2018-08-27
PERL4-1	GMP#14698	18.88	2018-08-27	2018-08-30
PERL4-1	GMP#14390	11.08	2018-08-30	2018-09-03
PERL4-1	GMP#14766	8.4	2018-09-03	2018-09-06
PERL4-1	GMP#14772	4.08	2018-09-06	2018-09-10
PERL4-1	GMP#15022	14.52	2018-09-10	2018-09-13
PERL4-1	GMP#14769	22.92	2018-09-13	2018-09-17
PERL4-1	GMP#15097	3.61	2018-09-17	2018-09-20
PERL4-1	GMP#15100	3.69	2018-09-20	2018-09-24
PERL4-1	GMP#15094	6.14	2018-09-24	2018-09-27
PERL4-1	GMP#15183	5.38	2018-09-27	2018-10-01
PERL4-1	GMP#15219	1.67	2018-10-01	2018-10-04
PERL4-1	GMP#15216	4.88	2018-10-04	2018-10-08
PERL4-1	GMP#15213	10.36	2018-10-08	2018-10-11
PERL4-1	GMP#15231	2.51	2018-10-11	2018-10-15
PERL4-1	GMP#15234	1.86	2018-10-15	2018-10-18
PERL4-1	GMP#15228	1.34	2018-10-18	2018-10-22
PERL4-1	GMP#15225	1.61	2018-10-22	2018-10-25
PERL4-1	GMP#15237	1.17	2018-10-25	2018-10-29
PERL4-2	GMP#13349	10.43	2018-05-10	2018-05-24
PERL4-2	GMP#13410	26.15	2018-05-24	2018-06-07
PERL4-2	GMP#13809	20.1	2018-06-07	2018-06-21
PERL4-2	GMP#13870	27.47	2018-06-21	2018-07-05
PERL4-2	GMP#14146	31.66	2018-07-05	2018-07-19
PERL4-2	GMP#14208	20.53	2018-07-18	2018-08-01
PERL4-2	GMP#14269	25.19	2018-08-02	2018-08-16
PERL4-2	GMP#14330	26.95	2018-08-15	2018-08-29
PERL4-2	GMP#14391	31.72	2018-08-30	2018-09-13
PERL4-2	GMP#15023	25.16	2018-09-13	2018-09-27
PERL4-2	GMP#15184	17.3	2018-09-27	2018-10-11
PERL4-2	GMP#17468	2.6	2019-05-02	2019-05-16
PERL4-2	GMP#17746	7.46	2019-05-30	2019-06-13
PERL4-2	GMP#17974	9.94	2019-06-27	2019-07-11
PERL4-2	GMP#18098	9.29	2019-07-25	2019-08-08
PERL4-2	GMP#18222	3.82	2019-08-22	2019-09-05
PERL4-2	GMP#18346	0.02	2019-09-19	2019-10-03
PERL4-2	GMP#22470	7.78	2020-05-27	2020-06-10
PERL4-2	GMP#22474	2.76	2020-09-16	2020-10-01
PERL4-2	GMP#22586	5.67	2020-08-19	2020-09-02
PERL4-2	GMP#22594	11.63	2020-06-24	2020-07-08
PERL4-2	GMP#22718	3.95	2020-07-22	2020-08-05
rare-1	GMP#13117	7.12	2018-05-03	2018-05-17
rare-1	GMP#13498	22.03	2018-05-17	2018-05-31
rare-1	GMP#13914	26.27	2018-06-14	2018-06-28
rare-1	GMP#13985	40.07	2018-06-28	2018-07-12
rare-1	GMP#14455	31.21	2018-07-12	2018-07-26
rare-1	GMP#14524	17.71	2018-07-25	2018-08-08
rare-1	GMP#14598	36.46	2018-08-09	2018-08-23
rare-1	GMP#14668	39.71	2018-08-23	2018-09-06
rare-1	GMP#14739	27.07	2018-09-06	2018-09-20
rare-1	GMP#15067	11.66	2018-09-20	2018-10-04
rare-1	GMP#15223	6.12	2018-10-04	2018-10-18
rare-1	GMP#17477	4.78	2019-05-07	2019-05-21
rare-1	GMP#17779	16.31	2019-06-04	2019-06-18
rare-1	GMP#18007	29.32	2019-07-02	2019-07-16
rare-1	GMP#18131	18.02	2019-07-30	2019-08-13
rare-1	GMP#18255	20.49	2019-08-27	2019-09-10
rare-1	GMP#18379	23.73	2019-09-24	2019-10-08
rare-1	GMP#22503	13.74	2020-06-02	2020-06-16
rare-1	GMP#22627	27.41	2020-06-30	2020-07-14
rare-1	GMP#22751	21.33	2020-07-28	2020-08-11
rare-1	GMP#22938	9.77	2020-08-25	2020-09-08
rare-1	GMP#27981	6.22	2020-09-22	2020-10-06
rare-2	GMP#17478	2.85	2019-05-07	2019-05-21
rare-2	GMP#17780	5.02	2019-06-04	2019-06-18
rare-2	GMP#18008	8.88	2019-07-02	2019-07-16
rare-2	GMP#18132	5.15	2019-07-30	2019-08-13
rare-2	GMP#18256	2.73	2019-08-27	2019-09-10
rare-2	GMP#18380	2.65	2019-09-24	2019-10-08
rare-2	GMP#22504	17.65	2020-06-02	2020-06-16
rare-2	GMP#22628	11.16	2020-06-30	2020-07-14
rare-2	GMP#22752	10.47	2020-07-28	2020-08-11
rare-2	GMP#22939	5.52	2020-08-25	2020-09-08
rare-2	GMP#27982	2.74	2020-09-22	2020-10-06
RYAN-1	GMP#13095	4.83	2018-05-02	2018-05-16
RYAN-1	GMP#13517	32.75	2018-05-16	2018-05-30
RYAN-1	GMP#13588	38.1	2018-05-30	2018-06-13
RYAN-1	GMP#13933	38.54	2018-06-13	2018-06-27
RYAN-1	GMP#14004	68.3	2018-06-27	2018-07-11
RYAN-1	GMP#14475	40.41	2018-07-11	2018-07-25
RYAN-1	GMP#14545	22	2018-07-25	2018-08-08
RYAN-1	GMP#14616	23.99	2018-08-08	2018-08-22
RYAN-1	GMP#14688	31.24	2018-08-22	2018-09-05
RYAN-1	GMP#14759	33.47	2018-09-05	2018-09-19
RYAN-1	GMP#15086	9.9	2018-09-19	2018-10-03
RYAN-1	GMP#15205	15.52	2018-10-03	2018-10-17
RYAN-1	GMP#17448	6.67	2019-05-01	2019-05-15
RYAN-1	GMP#17769	34.1	2019-05-29	2019-06-12
RYAN-1	GMP#17997	44.06	2019-06-26	2019-07-10
RYAN-1	GMP#18121	31.1	2019-07-24	2019-08-07
RYAN-1	GMP#18245	16.69	2019-08-21	2019-09-04
RYAN-1	GMP#18369	24.26	2019-09-18	2019-10-02
RYAN-1	GMP#22493	33.47	2020-05-29	2020-06-11
RYAN-1	GMP#22617	68.51	2020-06-25	2020-07-09
RYAN-1	GMP#22741	24.94	2020-07-23	2020-08-06
RYAN-1	GMP#22928	18.53	2020-08-20	2020-09-03
RYAN-1	GMP#27971	22.02	2020-09-17	2020-10-01
RYAN-2	GMP#13518	20.52	2018-05-16	2018-05-30
RYAN-2	GMP#13589	21.37	2018-05-30	2018-06-13
RYAN-2	GMP#13934	27.38	2018-06-13	2018-06-27
RYAN-2	GMP#14005	61.59	2018-06-27	2018-07-11
RYAN-2	GMP#14474	24.63	2018-07-11	2018-07-25
RYAN-2	GMP#14546	20.21	2018-07-25	2018-08-08
RYAN-2	GMP#14617	9.58	2018-08-08	2018-08-22
RYAN-2	GMP#14687	18.93	2018-08-22	2018-09-05
RYAN-2	GMP#14758	23.68	2018-09-05	2018-09-19
RYAN-2	GMP#15087	19.85	2018-09-19	2018-10-03
RYAN-2	GMP#15206	8.96	2018-10-03	2018-10-17
RYAN-2	GMP#17449	9.27	2019-05-01	2019-05-15
RYAN-2	GMP#17770	15.35	2019-05-29	2019-06-12
RYAN-2	GMP#17998	39.23	2019-06-26	2019-07-10
RYAN-2	GMP#18122	27.53	2019-07-24	2019-08-07
RYAN-2	GMP#18246	18.55	2019-08-21	2019-09-04
RYAN-2	GMP#18370	12.84	2019-09-18	2019-10-02
RYAN-2	GMP#22494	31.75	2020-05-29	2020-06-11
RYAN-2	GMP#22618	75.19	2020-06-25	2020-07-09
RYAN-2	GMP#22742	23.39	2020-07-23	2020-08-06
RYAN-2	GMP#22929	18.22	2020-08-20	2020-09-03
RYAN-2	GMP#27972	35.2	2020-09-17	2020-10-01
STEW-1	GMP#13181	15.16	2018-04-24	2018-05-08
STEW-1	GMP#13327	10.09	2018-05-08	2018-05-22
STEW-1	GMP#13388	31.02	2018-05-22	2018-06-05
STEW-1	GMP#13787	16.59	2018-06-05	2018-06-19
STEW-1	GMP#13848	17.8	2018-06-19	2018-07-03
STEW-1	GMP#14125	23.12	2018-07-03	2018-07-17
STEW-1	GMP#14186	8.23	2018-07-17	2018-07-31
STEW-1	GMP#14247	10.64	2018-07-31	2018-08-14
STEW-1	GMP#14308	6.73	2018-08-14	2018-08-28
STEW-1	GMP#14369	15.26	2018-08-28	2018-09-11
STEW-1	GMP#15001	7.82	2018-09-11	2018-09-25
STEW-1	GMP#15161	4.3	2018-09-25	2018-10-09
STEW-2	GMP#13182	5.03	2018-04-24	2018-05-08
STEW-2	GMP#13328	7	2018-05-08	2018-05-22
STEW-2	GMP#13389	26.49	2018-05-22	2018-06-05
STEW-2	GMP#13788	17.53	2018-06-05	2018-06-19
STEW-2	GMP#13849	26.12	2018-06-19	2018-07-03
STEW-2	GMP#14126	33.92	2018-07-03	2018-07-17
STEW-2	GMP#14187	13.08	2018-07-17	2018-07-31
STEW-2	GMP#14248	23.67	2018-07-31	2018-08-14
STEW-2	GMP#14309	38.38	2018-08-14	2018-08-28
STEW-2	GMP#14370	9.44	2018-08-28	2018-09-11
STEW-2	GMP#15002	10.97	2018-09-11	2018-09-25
STEW-2	GMP#15162	6.19	2018-09-25	2018-10-09
TAYL-1	GMP#13208	10.76	2018-04-26	2018-05-10
TAYL-1	GMP#13352	5.35	2018-05-10	2018-05-24
TAYL-1	GMP#13413	13.66	2018-05-24	2018-06-07
TAYL-1	GMP#13812	12.99	2018-06-07	2018-06-21
TAYL-1	GMP#13873	12.49	2018-06-21	2018-07-05
TAYL-1	GMP#14151	9.71	2018-07-05	2018-07-19
TAYL-1	GMP#14211	10.21	2018-07-18	2018-08-01
TAYL-1	GMP#14272	15.36	2018-08-02	2018-08-16
TAYL-1	GMP#14333	5.92	2018-08-16	2018-08-30
TAYL-1	GMP#14394	3.04	2018-08-30	2018-09-13
TAYL-1	GMP#15026	3.46	2018-09-13	2018-09-27
TAYL-1	GMP#15187	8.18	2018-09-27	2018-10-11
TAYL-1	GMP#17473	5.1	2019-05-02	2019-05-16
TAYL-1	GMP#17751	22.55	2019-05-30	2019-06-13
TAYL-1	GMP#17979	71.92	2019-06-27	2019-07-11
TAYL-1	GMP#18103	51.93	2019-07-25	2019-08-08
TAYL-1	GMP#18227	23.34	2019-08-22	2019-09-05
TAYL-1	GMP#18351	27.97	2019-09-19	2019-10-03
TAYL-1	GMP#22475	25.66	2020-05-27	2020-06-10
TAYL-1	GMP#22599	41.34	2020-06-24	2020-07-08
TAYL-1	GMP#22651	24	2020-08-19	2020-09-02
TAYL-1	GMP#22723	37.94	2020-07-22	2020-08-05
TAYL-1	GMP#22772	12.89	2020-09-16	2020-10-01
TAYL-2	GMP#17474	2.62	2019-05-02	2019-05-16
TAYL-2	GMP#17752	8.32	2019-05-30	2019-06-13
TAYL-2	GMP#17980	20.69	2019-06-27	2019-07-11
TAYL-2	GMP#18104	7.21	2019-07-25	2019-08-08
TAYL-2	GMP#18228	12.98	2019-08-22	2019-09-05
TAYL-2	GMP#18352	6.02	2019-09-19	2019-10-03
TAYL-2	GMP#22465	7.4	2020-08-19	2020-09-02
TAYL-2	GMP#22473	10.59	2020-09-16	2020-10-01
TAYL-2	GMP#22476	11.64	2020-05-27	2020-06-10
TAYL-2	GMP#22600	26.25	2020-06-24	2020-07-08
TAYL-2	GMP#22724	11	2020-07-22	2020-08-05
TAYL-2	GMP#13209	1.6	2018-04-26	2018-04-30
TAYL-2	GMP#13217	3.55	2018-04-30	2018-05-03
TAYL-2	GMP#13216	2.04	2018-05-07	2018-05-10
TAYL-2	GMP#13222	2.12	2018-05-10	2018-05-14
TAYL-2	GMP#13228	2.32	2018-05-14	2018-05-17
TAYL-2	GMP#13353	2.73	2018-05-17	2018-05-21
TAYL-2	GMP#13223	2.04	2018-05-21	2018-05-24
TAYL-2	GMP#13414	4.63	2018-05-24	2018-05-28
TAYL-2	GMP#13529	3.26	2018-05-28	2018-05-31
TAYL-2	GMP#13526	3.56	2018-05-31	2018-06-04
TAYL-2	GMP#13532	1.39	2018-06-04	2018-06-07
TAYL-2	GMP#13813	5.42	2018-06-07	2018-06-11
TAYL-2	GMP#13948	3.02	2018-06-11	2018-06-14
TAYL-2	GMP#13945	2.79	2018-06-14	2018-06-18
TAYL-2	GMP#13942	2.78	2018-06-18	2018-06-21
TAYL-2	GMP#13874	3.82	2018-06-21	2018-06-25
TAYL-2	GMP#14093	3.38	2018-06-25	2018-06-28
TAYL-2	GMP#14087	8.27	2018-06-28	2018-07-02
TAYL-2	GMP#14090	6.61	2018-07-02	2018-07-05
TAYL-2	GMP#14150	5.66	2018-07-05	2018-07-09
TAYL-2	GMP#14483	4.3	2018-07-09	2018-07-12
TAYL-2	GMP#14486	7.45	2018-07-12	2018-07-16
TAYL-2	GMP#14489	4.67	2018-07-16	2018-07-19
TAYL-2	GMP#14212	6.6	2018-07-19	2018-07-23
TAYL-2	GMP#14560	3.7	2018-07-23	2018-07-26
TAYL-2	GMP#14554	2.74	2018-07-26	2018-07-30
TAYL-2	GMP#14273	4.02	2018-07-30	2018-08-02
TAYL-2	GMP#14557	4.43	2018-08-02	2018-08-06
TAYL-2	GMP#14625	2.33	2018-08-06	2018-08-09
TAYL-2	GMP#14631	2.71	2018-08-09	2018-08-13
TAYL-2	GMP#14628	3.5	2018-08-13	2018-08-16
TAYL-2	GMP#14334	3.16	2018-08-16	2018-08-20
TAYL-2	GMP#14701	2.67	2018-08-20	2018-08-23
TAYL-2	GMP#14696	5.01	2018-08-23	2018-08-27
TAYL-2	GMP#14702	3.19	2018-08-27	2018-08-30
TAYL-2	GMP#14395	4.38	2018-08-30	2018-09-03
TAYL-2	GMP#14773	5.1	2018-09-03	2018-09-06
TAYL-2	GMP#14767	2.62	2018-09-06	2018-09-10
TAYL-2	GMP#15027	4.41	2018-09-10	2018-09-13
TAYL-2	GMP#14770	1.26	2018-09-13	2018-09-17
TAYL-2	GMP#15098	2.14	2018-09-17	2018-09-20
TAYL-2	GMP#15095	1.17	2018-09-20	2018-09-24
TAYL-2	GMP#15101	1.15	2018-09-24	2018-09-27
TAYL-2	GMP#15188	0.68	2018-09-27	2018-10-01
TAYL-2	GMP#15220	1.29	2018-10-01	2018-10-04
TAYL-2	GMP#15217	1.38	2018-10-04	2018-10-08
TAYL-2	GMP#15214	4.65	2018-10-08	2018-10-11
TAYL-2	GMP#15232	1.07	2018-10-11	2018-10-15
TAYL-2	GMP#15235	0.73	2018-10-15	2018-10-18
TAYL-2	GMP#15229	2.26	2018-10-18	2018-10-22
TAYL-2	GMP#15226	1.11	2018-10-22	2018-10-25
TAYL-2	GMP#15238	0.81	2018-10-25	2018-10-29
VERH-1	GMP#13505	13.09	2018-05-15	2018-05-29
VERH-1	GMP#13576	13.24	2018-05-29	2018-06-12
VERH-1	GMP#13921	12.88	2018-06-12	2018-06-26
VERH-1	GMP#13992	29.68	2018-06-26	2018-07-10
VERH-1	GMP#14462	14.35	2018-07-10	2018-07-24
VERH-1	GMP#14533	9.75	2018-07-24	2018-08-07
VERH-1	GMP#14604	8.03	2018-08-07	2018-08-21
VERH-1	GMP#14675	13.81	2018-08-21	2018-09-04
VERH-1	GMP#14746	15.43	2018-09-04	2018-09-18
VERH-1	GMP#15074	6.89	2018-09-18	2018-10-02
VERH-1	GMP#15195	12.31	2018-10-02	2018-10-16
VERH-1	GMP#17436	10.88	2019-04-30	2019-05-14
VERH-1	GMP#17757	16.68	2019-05-28	2019-06-11
VERH-1	GMP#17985	30.34	2019-06-25	2019-07-09
VERH-1	GMP#18109	26.92	2019-07-23	2019-08-06
VERH-1	GMP#18233	12.5	2019-08-20	2019-09-03
VERH-1	GMP#18357	9.22	2019-09-17	2019-10-01
VERH-2	GMP#13099	3.13	2018-05-01	2018-05-15
VERH-2	GMP#13506	11.22	2018-05-15	2018-05-29
VERH-2	GMP#13577	10.77	2018-05-29	2018-06-12
VERH-2	GMP#13922	14.54	2018-06-12	2018-06-26
VERH-2	GMP#13993	17.57	2018-06-26	2018-07-10
VERH-2	GMP#14463	10.95	2018-07-10	2018-07-24
VERH-2	GMP#14540	7.75	2018-07-24	2018-08-07
VERH-2	GMP#14605	9.37	2018-08-07	2018-08-21
VERH-2	GMP#14676	12.22	2018-08-21	2018-09-04
VERH-2	GMP#14747	9.64	2018-09-04	2018-09-18
VERH-2	GMP#15075	4.37	2018-09-18	2018-10-02
VERH-2	GMP#15196	3.16	2018-10-02	2018-10-16
VERH-2	GMP#17437	4.18	2019-04-30	2019-05-14
VERH-2	GMP#17758	12.42	2019-05-28	2019-06-11
VERH-2	GMP#17986	16.82	2019-06-25	2019-07-09
VERH-2	GMP#18110	14.27	2019-07-23	2019-08-06
VERH-2	GMP#18234	9.01	2019-08-20	2019-09-03
VERH-2	GMP#18358	23.5	2019-09-17	2019-10-01
VKLEEF-1	GMP#13511	34.38	2018-05-15	2018-05-29
VKLEEF-1	GMP#13582	39.61	2018-05-29	2018-06-12
VKLEEF-1	GMP#13927	38.4	2018-06-12	2018-06-26
VKLEEF-1	GMP#13998	44.38	2018-06-26	2018-07-10
VKLEEF-1	GMP#14468	34.95	2018-07-10	2018-07-24
VKLEEF-1	GMP#14539	24.59	2018-07-24	2018-08-07
VKLEEF-1	GMP#14610	19.32	2018-08-07	2018-08-21
VKLEEF-1	GMP#14681	26.66	2018-08-21	2018-09-04
VKLEEF-1	GMP#14752	27.2	2018-09-04	2018-09-18
VKLEEF-1	GMP#15080	10.48	2018-09-18	2018-10-02
VKLEEF-1	GMP#15199	11.27	2018-10-02	2018-10-16
VKLEEF-1	GMP#17442	2.26	2019-04-30	2019-05-14
VKLEEF-1	GMP#17763	20.71	2019-05-28	2019-06-11
VKLEEF-1	GMP#17991	49.2	2019-06-25	2019-07-09
VKLEEF-1	GMP#18115	38.84	2019-07-23	2019-08-06
VKLEEF-1	GMP#18239	37.94	2019-08-20	2019-09-03
VKLEEF-1	GMP#18363	13.2	2019-09-17	2019-10-01
VKLEEF-1	GMP#22482	43.07	2020-05-26	2020-06-09
VKLEEF-1	GMP#22611	55.21	2020-06-23	2020-07-07
VKLEEF-1	GMP#22735	29.27	2020-07-21	2020-08-04
VKLEEF-1	GMP#22922	30	2020-08-18	2020-09-01
VKLEEF-1	GMP#27965	21.83	2020-09-15	2020-09-29
VKLEEF-2	GMP#13102	5.39	2018-05-01	2018-05-15
VKLEEF-2	GMP#13512	39.51	2018-05-15	2018-05-29
VKLEEF-2	GMP#13583	61.74	2018-05-29	2018-06-12
VKLEEF-2	GMP#13928	55.63	2018-06-12	2018-06-26
VKLEEF-2	GMP#13999	97.96	2018-06-26	2018-07-10
VKLEEF-2	GMP#14469	68.45	2018-07-10	2018-07-24
VKLEEF-2	GMP#14534	29.42	2018-07-24	2018-08-07
VKLEEF-2	GMP#14611	26.44	2018-08-07	2018-08-21
VKLEEF-2	GMP#14682	22.77	2018-08-21	2018-09-04
VKLEEF-2	GMP#14753	12.31	2018-09-04	2018-09-18
VKLEEF-2	GMP#15081	9.37	2018-09-18	2018-10-02
VKLEEF-2	GMP#15200	12.31	2018-10-02	2018-10-16
VKLEEF-2	GMP#17443	2.32	2019-04-30	2019-05-14
VKLEEF-2	GMP#17764	28.19	2019-05-28	2019-06-11
VKLEEF-2	GMP#17992	40.81	2019-06-25	2019-07-09
VKLEEF-2	GMP#18116	24.39	2019-07-23	2019-08-06
VKLEEF-2	GMP#18240	27.73	2019-08-20	2019-09-03
VKLEEF-2	GMP#18364	8.17	2019-09-17	2019-10-01
VKLEEF-2*	GMP#22478	36.94	2020-05-26	2020-06-09
VKLEEF-2*	GMP#22612	67.84	2020-06-23	2020-07-07
VKLEEF-2*	GMP#22736	24.64	2020-07-21	2020-08-04
VKLEEF-2*	GMP#22923	12.76	2020-08-18	2020-09-01
VKLEEF-2*	GMP#27966	4.78	2020-09-15	2020-09-29
VOGEL-1	GMP#13515	16.07	2018-05-16	2018-05-30
VOGEL-1	GMP#13586	17.89	2018-05-30	2018-06-13
VOGEL-1	GMP#14002	23.79	2018-06-27	2018-07-11
VOGEL-1	GMP#14472	14.67	2018-07-11	2018-07-25
VOGEL-1	GMP#14543	10.08	2018-07-25	2018-08-08
VOGEL-1	GMP#14078	10.75	2018-08-23	2018-09-05
VOGEL-1	GMP#15084	14.19	2018-09-19	2018-10-03
VOGEL-1	GMP#17450	5.63	2019-05-01	2019-05-15
VOGEL-1	GMP#17771	19.13	2019-05-29	2019-06-12
VOGEL-1	GMP#17999	48.54	2019-06-26	2019-07-10
VOGEL-1	GMP#18123	26.08	2019-07-24	2019-08-07
VOGEL-1	GMP#18247	19.8	2019-08-21	2019-09-04
VOGEL-1	GMP#18371	17.74	2019-09-18	2019-10-02
VOGEL-1	GMP#22495	14.73	2020-05-29	2020-06-11
VOGEL-1	GMP#22619	36.04	2020-06-25	2020-07-09
VOGEL-1	GMP#22743	17.45	2020-07-23	2020-08-06
VOGEL-1	GMP#22930	11.31	2020-08-20	2020-09-03
VOGEL-1	GMP#27973	4.77	2020-09-17	2020-10-01
VOGEL-2	GMP#13106	4.81	2018-05-02	2018-05-16
VOGEL-2	GMP#13516	4.69	2018-05-16	2018-05-30
VOGEL-2	GMP#13587	18.52	2018-05-30	2018-06-13
VOGEL-2	GMP#13932	6.98	2018-06-13	2018-06-27
VOGEL-2	GMP#14003	6.96	2018-06-27	2018-07-11
VOGEL-2	GMP#14473	3.47	2018-07-11	2018-07-25
VOGEL-2	GMP#14544	3.18	2018-07-25	2018-08-08
VOGEL-2	GMP#14686	2.37	2018-08-22	2018-09-05
VOGEL-2	GMP#14757	6.87	2018-09-05	2018-09-19
VOGEL-2	GMP#15085	1.22	2018-09-19	2018-10-03
VOGEL-2	GMP#15204	1.22	2018-10-03	2018-10-17
VOGEL-2	GMP#17451	4.06	2019-05-01	2019-05-15
VOGEL-2	GMP#17772	8.8	2019-05-29	2019-06-12
VOGEL-2	GMP#18000	14.74	2019-06-26	2019-07-10
VOGEL-2	GMP#18124	3.26	2019-07-24	2019-08-07
VOGEL-2	GMP#18248	5.27	2019-08-21	2019-09-04
VOGEL-2	GMP#18372	2.82	2019-09-18	2019-10-02
VOGEL-2*	GMP#22496	24.49	2020-05-29	2020-06-11
VOGEL-2*	GMP#22620	20.45	2020-06-25	2020-07-09
VOGEL-2*	GMP#22744	7.68	2020-07-23	2020-08-06
VOGEL-2*	GMP#22931	1.72	2020-08-20	2020-09-03
VOGEL-2*	GMP#27974	2.11	2020-09-17	2020-10-01
VTIL-1	GMP#13519	21.29	2018-05-16	2018-05-30
VTIL-1	GMP#13590	24.49	2018-05-30	2018-06-13
VTIL-1	GMP#13935	23.61	2018-06-13	2018-06-27
VTIL-1	GMP#14006	62.88	2018-06-27	2018-07-11
VTIL-1	GMP#14476	30.25	2018-07-11	2018-07-25
VTIL-1	GMP#14547	29.12	2018-07-25	2018-08-08
VTIL-1	GMP#14618	45.01	2018-08-08	2018-08-22
VTIL-1	GMP#14689	34.43	2018-08-22	2018-09-05
VTIL-1	GMP#14760	22.37	2018-09-05	2018-09-19
VTIL-1	GMP#15088	13.38	2018-09-19	2018-10-03
VTIL-1	GMP#15207	12.35	2018-10-03	2018-10-17
VTIL-1	GMP#17446	5.76	2019-05-01	2019-05-15
VTIL-1	GMP#17767	12.82	2019-05-29	2019-06-12
VTIL-1	GMP#17995	30.43	2019-06-26	2019-07-10
VTIL-1	GMP#18119	18.96	2019-07-24	2019-08-07
VTIL-1	GMP#18243	19.63	2019-08-21	2019-09-04
VTIL-1	GMP#18367	27.35	2019-09-18	2019-10-02
VTIL-1	GMP#22491	21.02	2020-05-29	2020-06-11
VTIL-1	GMP#22615	49.73	2020-06-25	2020-07-09
VTIL-1	GMP#22739	23.69	2020-07-23	2020-08-06
VTIL-1	GMP#22926	40.13	2020-08-20	2020-09-03
VTIL-1	GMP#27969	21.4	2020-09-17	2020-10-01
VTIL-2	GMP#13520	15.29	2018-05-16	2018-05-30
VTIL-2	GMP#13591	20.58	2018-05-30	2018-06-13
VTIL-2	GMP#13936	21.05	2018-06-13	2018-06-27
VTIL-2	GMP#14007	57.83	2018-06-27	2018-07-11
VTIL-2	GMP#14477	26.32	2018-07-11	2018-07-25
VTIL-2	GMP#14548	18.18	2018-07-25	2018-08-08
VTIL-2	GMP#14619	21.1	2018-08-08	2018-08-22
VTIL-2	GMP#14690	24.63	2018-08-22	2018-09-05
VTIL-2	GMP#14761	16.34	2018-09-05	2018-09-19
VTIL-2	GMP#15089	13.65	2018-09-19	2018-10-03
VTIL-2	GMP#15208	10.18	2018-10-03	2018-10-17
VTIL-2	GMP#17447	3.82	2019-05-01	2019-05-15
VTIL-2	GMP#17768	13.78	2019-05-29	2019-06-12
VTIL-2	GMP#17996	44.18	2019-06-26	2019-07-10
VTIL-2	GMP#18120	25.59	2019-07-24	2019-08-07
VTIL-2	GMP#18244	14.94	2019-08-21	2019-09-04
VTIL-2	GMP#18368	26.75	2019-09-18	2019-10-02
VTIL-2	GMP#22492	22.02	2020-05-29	2020-06-11
VTIL-2	GMP#22616	67.91	2020-06-25	2020-07-09
VTIL-2	GMP#22740	26.89	2020-07-23	2020-08-06
VTIL-2	GMP#22927	18.72	2020-08-20	2020-09-03
VTIL-2	GMP#27970	19.85	2020-09-17	2020-10-01
WARR	GMP#13116	12.59	2018-05-02	2018-05-16
WARR	GMP#13496	27.59	2018-05-16	2018-05-30
WARR	GMP#13567	25.21	2018-05-30	2018-06-13
WARR	GMP#13912	17.45	2018-06-13	2018-06-27
WARR	GMP#13983	45.09	2018-06-27	2018-07-11
WARR	GMP#14453	28.25	2018-07-12	2018-07-26
WARR	GMP#14527	13.34	2018-07-26	2018-08-09
WARR	GMP#14595	5.88	2018-08-08	2018-08-22
WARR	GMP#14666	11.58	2018-08-22	2018-09-05
WARR	GMP#14737	14.53	2018-09-05	2018-09-19
WARR	GMP#15065	7.82	2018-09-19	2018-10-03
WARR	GMP#15222	7.37	2018-10-03	2018-10-17
WASH-1	GMP#13339	14.32	2018-05-09	2018-05-23
WASH-1	GMP#13400	31.08	2018-05-23	2018-06-06
WASH-1	GMP#13799	15.38	2018-06-06	2018-06-20
WASH-1	GMP#13861	43.73	2018-06-20	2018-07-04
WASH-1	GMP#14137	42.13	2018-07-04	2018-07-18
WASH-1	GMP#14198	24.3	2018-07-18	2018-08-01
WASH-1	GMP#14259	19.26	2018-08-01	2018-08-15
WASH-1	GMP#14320	22.24	2018-08-15	2018-08-29
WASH-1	GMP#14381	10.36	2018-08-29	2018-09-12
WASH-1	GMP#15013	13.63	2018-09-12	2018-09-26
WASH-1	GMP#15174	5.72	2018-09-26	2018-10-10
WASH-1	GMP#17458	12.09	2019-05-01	2019-05-15
WASH-1	GMP#17736	21.65	2019-05-29	2019-06-12
WASH-1	GMP#17964	61.75	2019-06-26	2019-07-10
WASH-1	GMP#18088	21.4	2019-07-24	2019-08-07
WASH-1	GMP#18212	3.38	2019-08-21	2019-09-04
WASH-1	GMP#22460	58.5	2020-05-27	2020-06-10
WASH-1	GMP#22584	66.64	2020-06-24	2020-07-08
WASH-1	GMP#22652	20.08	2020-08-19	2020-09-02
WASH-1	GMP#22708	31.38	2020-07-22	2020-08-05
WASH-1	GMP#28876	10.12	2020-09-16	2020-10-01
WASH-2	GMP#13340	5.14	2018-05-09	2018-05-23
WASH-2	GMP#13401	19.6	2018-05-23	2018-06-06
WASH-2	GMP#13800	47.31	2018-06-06	2018-06-20
WASH-2	GMP#13860	26.28	2018-06-20	2018-07-04
WASH-2	GMP#14138	15.73	2018-07-04	2018-07-18
WASH-2	GMP#14199	7.89	2018-07-18	2018-08-01
WASH-2	GMP#14260	9.53	2018-08-01	2018-08-15
WASH-2	GMP#14321	11.49	2018-08-15	2018-08-29
WASH-2	GMP#14382	9.9	2018-08-29	2018-09-12
WASH-2	GMP#15014	17.55	2018-09-12	2018-09-26
WASH-2	GMP#15175	5.82	2018-09-26	2018-10-10
WASH-2	GMP#17459	7.54	2019-05-01	2019-05-15
WASH-2	GMP#17737	62.92	2019-05-29	2019-06-12
WASH-2	GMP#17965	80.65	2019-06-26	2019-07-10
WASH-2	GMP#18089	39.45	2019-07-24	2019-08-07
WASH-2	GMP#18213	16.92	2019-08-21	2019-09-04
WASH-2	GMP#18337	12.54	2019-09-18	2019-10-02
WASH-2	GMP#22461	39.23	2020-05-27	2020-06-10
WASH-2	GMP#22585	81.1	2020-06-24	2020-07-08
WASH-2	GMP#22709	18.02	2020-07-22	2020-08-05
WASH-2	GMP#22775	7.23	2020-08-19	2020-09-02
WASH-2	GMP#28875	11.37	2020-09-16	2020-10-01
Watson	GMP#13200	8.92	2018-04-25	2018-05-09
Watson	GMP#13343	9.9	2018-05-09	2018-05-23
Watson	GMP#13404	23.76	2018-05-23	2018-06-06
Watson	GMP#13803	27.16	2018-06-06	2018-06-20
Watson	GMP#13864	15.11	2018-06-20	2018-07-04
Watson	GMP#14141	17.27	2018-07-04	2018-07-18
Watson	GMP#14202	12.61	2018-07-18	2018-08-01
Watson	GMP#14263	20.91	2018-08-01	2018-08-15
Watson	GMP#14324	25.46	2018-08-15	2018-08-29
Watson	GMP#14385	53.73	2018-08-29	2018-09-12
Watson	GMP#15017	10.28	2018-09-12	2018-09-26
Watson	GMP#15178	4.51	2018-09-26	2018-10-10
Watson	GMP#17462	3.9	2019-05-01	2019-05-15
Watson	GMP#17740	14.85	2019-05-29	2019-06-12
Watson	GMP#17968	12.61	2019-06-26	2019-07-10
Watson	GMP#18092	12.93	2019-07-24	2019-08-07
Watson	GMP#18216	13.62	2019-08-21	2019-09-04
Watson	GMP#18340	4.77	2019-09-18	2019-10-02
WIEH-1	GMP#13337	8.03	2018-05-09	2018-05-23
WIEH-1	GMP#13398	23.4	2018-05-23	2018-06-06
WIEH-1	GMP#13797	28.51	2018-06-06	2018-06-20
WIEH-1	GMP#13858	28.61	2018-06-20	2018-07-04
WIEH-1	GMP#14135	41.67	2018-07-04	2018-07-18
WIEH-1	GMP#14196	19.2	2018-07-18	2018-08-01
WIEH-1	GMP#14257	26.28	2018-08-01	2018-08-15
WIEH-1	GMP#14318	30.78	2018-08-15	2018-08-29
WIEH-1	GMP#14379	25.2	2018-08-29	2018-09-12
WIEH-1	GMP#15011	26.85	2018-09-12	2018-09-26
WIEH-1	GMP#15172	14.51	2018-09-26	2018-10-10
WIEH-1	GMP#17493	5.95	2019-05-08	2019-05-22
WIEH-1	GMP#17796	27.74	2019-06-05	2019-06-19
WIEH-1	GMP#18024	35.8	2019-07-03	2019-07-17
WIEH-1	GMP#18148	38.94	2019-07-31	2019-08-14
WIEH-1	GMP#18272	40.83	2019-08-28	2019-09-11
WIEH-1	GMP#18396	21.45	2019-09-25	2019-10-09
WIEH-1	GMP#22520	22.12	2020-06-04	2020-06-18
WIEH-1	GMP#22644	58.13	2020-07-02	2020-07-16
WIEH-1	GMP#22768	20.92	2020-07-30	2020-08-13
WIEH-1	GMP#27917	21.99	2020-08-27	2020-09-10
WIEH-1	GMP#27997	12.32	2020-09-24	2020-10-08
WIEH-2	GMP#13195	6.69	2018-04-25	2018-05-09
WIEH-2	GMP#13338	2.39	2018-05-09	2018-05-23
WIEH-2	GMP#13399	17.24	2018-05-23	2018-06-06
WIEH-2	GMP#13798	22.96	2018-06-06	2018-06-20
WIEH-2	GMP#13859	21.68	2018-06-20	2018-07-04
WIEH-2	GMP#14136	11.78	2018-07-04	2018-07-18
WIEH-2	GMP#14197	10.64	2018-07-18	2018-08-01
WIEH-2	GMP#14258	14.32	2018-08-01	2018-08-15
WIEH-2	GMP#14319	23.68	2018-08-15	2018-08-29
WIEH-2	GMP#14380	15.89	2018-08-29	2018-09-12
WIEH-2	GMP#15012	6.25	2018-09-12	2018-09-26
WIEH-2	GMP#15173	10.39	2018-09-26	2018-10-10
WIEH-2	GMP#17494	12.25	2019-05-08	2019-05-22
WIEH-2	GMP#17797	60.08	2019-06-05	2019-06-19
WIEH-2	GMP#18025	39.13	2019-07-03	2019-07-17
WIEH-2	GMP#18149	27.33	2019-07-31	2019-08-14
WIEH-2	GMP#18273	15.35	2019-08-28	2019-09-11
WIEH-2	GMP#18397	8.24	2019-09-25	2019-10-09
WIEH-2	GMP#22521	48.26	2020-06-04	2020-06-18
WIEH-2	GMP#22645	55.09	2020-07-02	2020-07-16
WIEH-2	GMP#22769	49.92	2020-07-30	2020-08-13
WIEH-2	GMP#27918	26.62	2020-08-27	2020-09-10
WIEH-2	GMP#27998	59.75	2020-09-24	2020-10-08
Ojibway	GMP#16076	18.93	2020-08-14	2020-08-28
Ojibway	GMP#17510	2.33	2020-10-09	2020-10-16
Ojibway	GMP#17513	29.95	2020-07-03	2020-07-09
Ojibway	GMP#17515	22.9	2020-05-22	2020-06-05
Ojibway	GMP#17516	4.89	2020-09-12	2020-09-25
Ojibway	GMP#17518	21.46	2020-07-16	2020-07-31
Hawkins-1	GMP#17595	29.07	2020-05-15	2020-05-29
Hawkins-2	GMP#17596	8.28	2020-05-15	2020-05-29
PARR-1	GMP#17597	11.89	2020-05-15	2020-05-29
PARR-2	GMP#17598	8.19	2020-05-15	2020-05-29
PERL4-1	GMP#17599	27.1	2020-05-16	2020-05-30
PERL4-2	GMP#17600	5.33	2020-05-16	2020-05-30
PERL3-1	GMP#17601	5.89	2020-05-16	2020-05-30
PERL3-2	GMP#17602	11.92	2020-05-16	2020-05-30
HawkCliff-1	GMP#17603	20.05	2020-05-16	2020-05-30
HawkCliff-2	GMP#17604	12.9	2020-05-16	2020-05-30
TAYL-1	GMP#17605	13.29	2020-05-16	2020-05-30
TAYL-2	GMP#17606	5.06	2020-05-16	2020-05-30
PERL1-1	GMP#17607	9.66	2020-05-16	2020-05-30
CSOFF-1	GMP#17609	4.92	2020-05-14	2020-05-28
VERH-1	GMP#17611	16.67	2020-05-14	2020-05-28
VERH-2	GMP#17612	9.06	2020-05-14	2020-05-28
CRAIG-1	GMP#17613	21.7	2020-05-14	2020-05-28
CRAIG-2	GMP#17614	20.17	2020-05-14	2020-05-28
MITCH-2	GMP#17619	22.13	2020-05-14	2020-05-28
MITCH-1	GMP#17620	10.65	2020-05-14	2020-05-28
RYAN-1	GMP#17623	21.79	2020-05-15	2020-05-29
RYAN-2	GMP#17624	10.06	2020-05-15	2020-05-29
rare-2	GMP#17634	3.24	2020-05-21	2020-06-04
Galt	GMP#17635	9.3	2020-05-21	2020-06-04
GILV-1	GMP#17636	6.3	2020-05-21	2020-06-04
GILV-2	GMP#17637	9.82	2020-05-21	2020-06-04
LACO-1	GMP#17638	4.8	2020-05-21	2020-06-04
LACO-2	GMP#17639	10.77	2020-05-21	2020-06-04
HOTCH-2	GMP#17643	11.07	2020-05-21	2020-06-04
LARS-1	GMP#17646	14.77	2020-05-22	2020-06-05
LARS-2	GMP#17647	11.59	2020-05-22	2020-06-05
CAUGH-2	GMP#17649	7.21	2020-05-22	2020-06-05
Hawkins-1	GMP#17907	64.66	2020-06-12	2020-06-26
Hawkins-2	GMP#17908	8.11	2020-06-12	2020-06-26
PARR-2	GMP#17909	13.18	2020-06-12	2020-06-26
PARR-1	GMP#17910	31.56	2020-06-12	2020-06-26
PERL4-1	GMP#17911	22.72	2020-06-13	2020-06-27
PERL4-2	GMP#17912	10.4	2020-06-13	2020-06-27
PERL3-1	GMP#17913	10.35	2020-06-13	2020-06-27
PERL3-2	GMP#17914	22.49	2020-06-13	2020-06-27
HawkCliff-1	GMP#17915	36.31	2020-06-13	2020-06-27
HawkCliff-2	GMP#17916	24.21	2020-06-13	2020-06-27
TAYL-1	GMP#17917	9.53	2020-06-13	2020-06-27
TAYL-2	GMP#17918	40.53	2020-06-13	2020-06-27
PERL1-1	GMP#17919	16.39	2020-06-13	2020-06-27
CSOFF-1	GMP#17921	4.65	2020-06-11	2020-06-25
CSOFF-2	GMP#17922	26.83	2020-06-11	2020-06-25
VERH-1	GMP#17923	22	2020-06-11	2020-06-25
VERH-2	GMP#17924	11.04	2020-06-11	2020-06-25
CRAIG-1	GMP#17925	41.2	2020-06-11	2020-06-25
CRAIG-2	GMP#17926	32.68	2020-06-11	2020-06-25
MITCH-1	GMP#17931	22.83	2020-06-11	2020-06-25
MITCH-2	GMP#17932	54.94	2020-06-11	2020-06-25
RYAN-1	GMP#17935	36.24	2020-06-12	2020-06-26
RYAN-2	GMP#17936	22.5	2020-06-12	2020-06-26
rare-1	GMP#17945	35.72	2020-06-18	2020-07-02
rare-2	GMP#17946	6.13	2020-06-18	2020-07-02
Galt	GMP#17947	33.03	2020-06-18	2020-07-02
GILV-1	GMP#17948	8.42	2020-06-18	2020-07-02
GILV-2	GMP#17949	29.93	2020-06-18	2020-07-02
LACO-1	GMP#17950	12.56	2020-06-18	2020-07-02
LACO-2	GMP#17951	12.89	2020-06-18	2020-07-02
HOTCH-1	GMP#17954	36.65	2020-06-18	2020-07-02
HOTCH-2	GMP#17955	48.15	2020-06-18	2020-07-02
LARS-1	GMP#17958	38.23	2020-06-19	2020-07-03
LARS-2	GMP#17959	22.06	2020-06-19	2020-07-03
CAUGH-2	GMP#17961	12.14	2020-06-19	2020-07-03
Hawkins-1	GMP#18031	43.21	2020-07-10	2020-07-24
Hawkins-2	GMP#18032	12.24	2020-07-10	2020-07-24
PARR-1	GMP#18033	66.86	2020-07-10	2020-07-24
PARR-2	GMP#18034	18.44	2020-07-10	2020-07-24
PERL4-1	GMP#18035	40.34	2020-07-11	2020-07-25
PERL4-2	GMP#18036	9.77	2020-07-11	2020-07-25
PERL3-1	GMP#18037	8.92	2020-07-11	2020-07-25
PERL3-2	GMP#18038	32.74	2020-07-11	2020-07-25
HawkCliff-2	GMP#18039	12.6	2020-07-11	2020-07-25
HawkCliff-1	GMP#18040	21.48	2020-07-11	2020-07-25
TAYL-1	GMP#18041	81.68	2020-07-11	2020-07-25
TAYL-2	GMP#18042	20.1	2020-07-11	2020-07-25
PERL1-1	GMP#18043	15.2	2020-07-11	2020-07-25
PERL1-2	GMP#18044	18.99	2020-07-11	2020-07-25
CSOFF-1	GMP#18045	3.71	2020-07-09	2020-07-23
CSOFF-2	GMP#18046	20.69	2020-07-09	2020-07-23
VERH-1	GMP#18047	31.77	2020-07-09	2020-07-23
VERH-2	GMP#18048	19.57	2020-07-09	2020-07-23
CRAIG-1	GMP#18049	37.79	2020-07-09	2020-07-23
CRAIG-2	GMP#18050	42.01	2020-07-09	2020-07-23
MITCH-1	GMP#18055	36.71	2020-07-09	2020-07-23
MITCH-2	GMP#18056	67.39	2020-07-09	2020-07-23
RYAN-1	GMP#18059	54.88	2020-07-10	2020-07-24
RYAN-2	GMP#18060	27.32	2020-07-10	2020-07-24
rare-1	GMP#18069	25.54	2020-07-16	2020-07-30
rare-2	GMP#18070	5.01	2020-07-16	2020-07-30
Galt	GMP#18071	25.53	2020-07-16	2020-07-30
GILV-1	GMP#18072	22.93	2020-07-16	2020-07-30
GILV-2	GMP#18073	39.02	2020-07-16	2020-07-30
LACO-1	GMP#18074	16.8	2020-07-16	2020-07-30
LACO-2	GMP#18075	17.66	2020-07-16	2020-07-30
HOTCH-1	GMP#18078	41.74	2020-07-16	2020-07-30
HOTCH-2	GMP#18079	46.57	2020-07-16	2020-07-30
LARS-1	GMP#18082	39.04	2020-07-17	2020-07-31
LARS-2	GMP#18083	21.6	2020-07-17	2020-07-31
CAUGH-2	GMP#18085	11.46	2020-07-17	2020-07-31
Hawkins-1	GMP#18155	24.12	2020-08-07	2020-08-21
Hawkins-2	GMP#18156	5.46	2020-08-07	2020-08-21
PARR-1	GMP#18157	19.47	2020-08-07	2020-08-21
PARR-2	GMP#18158	9.39	2020-08-07	2020-08-21
PERL4-1	GMP#18159	18.76	2020-08-08	2020-08-22
PERL4-2	GMP#18160	3.84	2020-08-08	2020-08-22
PERL3-1	GMP#18161	24.71	2020-08-08	2020-08-22
PERL3-2	GMP#18162	10.11	2020-08-08	2020-08-22
HawkCliff-1	GMP#18163	22.39	2020-08-08	2020-08-22
HawkCliff-2	GMP#18164	19.28	2020-08-08	2020-08-22
TAYL-1	GMP#18165	35.29	2020-08-08	2020-08-22
TAYL-2	GMP#18166	12.49	2020-08-08	2020-08-22
PERL1-1	GMP#18167	11.9	2020-08-08	2020-08-22
PERL1-2	GMP#18168	14.92	2020-08-08	2020-08-22
CSOFF-1	GMP#18169	7.1	2020-08-06	2020-08-20
CSOFF-2	GMP#18170	17.62	2020-08-06	2020-08-20
VERH-1	GMP#18171	19.06	2020-08-06	2020-08-20
VERH-2	GMP#18172	9.96	2020-08-06	2020-08-20
CRAIG-1	GMP#18173	17.9	2020-08-06	2020-08-20
CRAIG-2	GMP#18174	16.19	2020-08-06	2020-08-20
MITCH-1	GMP#18179	18.88	2020-08-06	2020-08-20
MITCH-2	GMP#18180	27.15	2020-08-06	2020-08-20
RYAN-1	GMP#18183	20.98	2020-08-07	2020-08-21
RYAN-2	GMP#18184	26.29	2020-08-07	2020-08-21
rare-1	GMP#18193	20.07	2020-08-13	2020-08-27
rare-2	GMP#18194	5.83	2020-08-13	2020-08-27
Galt	GMP#18195	18.2	2020-08-13	2020-08-27
GILV-1	GMP#18196	20.82	2020-08-13	2020-08-27
GILV-2	GMP#18197	80.29	2020-08-13	2020-08-27
LACO-1	GMP#18198	13.03	2020-08-13	2020-08-27
LACO-2	GMP#18199	26.01	2020-08-13	2020-08-27
HOTCH-1	GMP#18202	56.66	2020-08-13	2020-08-27
HOTCH-2	GMP#18203	42.98	2020-08-13	2020-08-27
LARS-1	GMP#18206	15.05	2020-08-14	2020-08-28
LARS-2	GMP#18207	17.9	2020-08-14	2020-08-28
CAUGH-2	GMP#18209	13.12	2020-08-14	2020-08-28
Hawkins-1	GMP#18279	12.15	2020-09-04	2020-09-18
Hawkins-2	GMP#18280	9.28	2020-09-04	2020-09-18
PARR-1	GMP#18281	12.78	2020-09-04	2020-09-18
PARR-2	GMP#18282	9.61	2020-09-04	2020-09-18
PERL4-1	GMP#18283	37.72	2020-09-05	2020-09-19
PERL4-2	GMP#18284	3.13	2020-09-05	2020-09-19
PERL3-1	GMP#18285	5.51	2020-09-05	2020-09-19
PERL3-2	GMP#18286	27.9	2020-09-05	2020-09-19
HawkCliff-1	GMP#18287	23.56	2020-09-05	2020-09-19
HawkCliff-2	GMP#18288	25.97	2020-09-05	2020-09-19
TAYL-1	GMP#18289	25.01	2020-09-05	2020-09-19
TAYL-2	GMP#18290	5.43	2020-09-05	2020-09-19
PERL1-1	GMP#18291	4.92	2020-09-05	2020-09-19
PERL1-2	GMP#18292	10.55	2020-09-05	2020-09-19
CSOFF-1	GMP#18293	12.08	2020-09-03	2020-09-17
CSOFF-2	GMP#18294	13.84	2020-09-03	2020-09-17
VERH-1	GMP#18295	16.14	2020-09-03	2020-09-17
VERH-2	GMP#18296	14.78	2020-09-03	2020-09-17
CRAIG-1	GMP#18297	14.59	2020-09-03	2020-09-17
CRAIG-2	GMP#18298	16.98	2020-09-03	2020-09-17
MITCH-1	GMP#18303	21.55	2020-09-03	2020-09-17
MITCH-2	GMP#18304	27.85	2020-09-03	2020-09-17
RYAN-1	GMP#18307	20.76	2020-09-04	2020-09-18
RYAN-2	GMP#18308	26.3	2020-09-04	2020-09-18
rare-1	GMP#18317	33.84	2020-09-10	2020-09-24
rare-2	GMP#18318	8.24	2020-09-10	2020-09-24
Galt	GMP#18319	24.45	2020-09-10	2020-09-24
GILV-1	GMP#18320	7.03	2020-09-10	2020-09-24
GILV-2	GMP#18321	42.25	2020-09-10	2020-09-24
LACO-1	GMP#18322	6.77	2020-09-10	2020-09-24
LACO-2	GMP#18323	16.37	2020-09-10	2020-09-24
HOTCH-1	GMP#18326	24.75	2020-09-10	2020-09-24
HOTCH-2	GMP#18327	30.78	2020-09-10	2020-09-24
LARS-1	GMP#18330	18.08	2020-09-11	2020-09-25
LARS-2	GMP#18331	15.85	2020-09-11	2020-09-25
CAUGH-2	GMP#18333	3.16	2020-09-11	2020-09-25
Hawkins-1	GMP#18403	8.32	2020-10-02	2020-10-16
Hawkins-2	GMP#18404	3.73	2020-10-02	2020-10-16
PARR-1	GMP#18405	8.41	2020-10-02	2020-10-16
PARR-2	GMP#18406	4.7	2020-10-02	2020-10-16
PERL4-1	GMP#18407	26.82	2020-10-03	2020-10-17
PERL4-2	GMP#18408	2.98	2020-10-03	2020-10-17
PERL3-1	GMP#18409	7.87	2020-10-03	2020-10-17
PERL3-2	GMP#18410	11.92	2020-10-03	2020-10-17
HawkCliff-1	GMP#18411	12.64	2020-10-03	2020-10-17
HawkCliff-2	GMP#18412	3.98	2020-10-03	2020-10-17
TAYL-1	GMP#18413	18.76	2020-10-03	2020-10-17
TAYL-2	GMP#18414	6.43	2020-10-03	2020-10-17
PERL1-1	GMP#18415	3.68	2020-10-03	2020-10-17
PERL1-2	GMP#18416	2.66	2020-10-03	2020-10-17
CSOFF-1	GMP#18417	2.99	2020-10-01	2020-10-15
CSOFF-2	GMP#18418	11.17	2020-10-01	2020-10-15
CRAIG-1	GMP#18421	5.17	2020-10-01	2020-10-15
CRAIG-2	GMP#18422	4.42	2020-10-01	2020-10-15
MITCH-1	GMP#18427	10.67	2020-10-01	2020-10-15
MITCH-2	GMP#18428	9.76	2020-10-01	2020-10-15
RYAN-1	GMP#18431	8.26	2020-10-02	2020-10-16
RYAN-2	GMP#18432	13.74	2020-10-02	2020-10-16
rare-1	GMP#18441	5.87	2020-10-08	2020-10-22
rare-2	GMP#18442	2.39	2020-10-08	2020-10-22
Galt	GMP#18443	4.93	2020-10-08	2020-10-22
GILV-1	GMP#18444	2.41	2020-10-08	2020-10-22
GILV-2	GMP#18445	11.07	2020-10-08	2020-10-22
LACO-1	GMP#18446	5.32	2020-10-08	2020-10-22
LACO-2	GMP#18447	6.58	2020-10-08	2020-10-22
HOTCH-1	GMP#18450	11.83	2020-10-08	2020-10-22
HOTCH-2	GMP#18451	7.75	2020-10-08	2020-10-22
LARS-1	GMP#18454	4.84	2020-10-09	2020-10-23
LARS-2	GMP#18455	7.09	2020-10-09	2020-10-23
CAUGH-2	GMP#18457	5.12	2020-10-09	2020-10-23
PARR-1	GMP#22526	7.57	2020-09-02	2020-09-16
PARR-2	GMP#22527	10.96	2020-09-02	2020-09-16
PERL3-2	GMP#22528	10.8	2020-09-02	2020-09-16
PARR-1	GMP#22529	13.9	2020-06-10	2020-06-24
PARR-2	GMP#22530	40.5	2020-06-10	2020-06-24
PERL4-1	GMP#22531	42.5	2020-06-10	2020-06-24
PERL4-2	GMP#22532	8.81	2020-06-10	2020-06-24
PERL3-1	GMP#22533	12.64	2020-06-10	2020-06-24
PERL3-2	GMP#22534	31.72	2020-06-10	2020-06-24
PERL4-1	GMP#22536	16.7	2020-09-02	2020-09-16
TAYL-1	GMP#22537	26.66	2020-06-10	2020-06-24
TAYL-2	GMP#22538	18.94	2020-06-10	2020-06-24
PERL1-1	GMP#22539	16.99	2020-06-10	2020-06-24
PERL1-2	GMP#22540	13.16	2020-06-10	2020-06-24
CSOFF-1	GMP#22541	7.68	2020-06-09	2020-06-23
CSOFF-2	GMP#22542	35.29	2020-06-09	2020-06-23
CRAIG-1	GMP#22545	68.1	2020-06-09	2020-06-23
CRAIG-2	GMP#22546	31.18	2020-06-09	2020-06-23
MITCH-1	GMP#22551	23.45	2020-06-09	2020-06-23
MITCH-2	GMP#22552	51.94	2020-06-09	2020-06-23
RYAN-1	GMP#22555	48.18	2020-06-11	2020-06-25
RYAN-2	GMP#22556	42.8	2020-06-11	2020-06-25
rare-1	GMP#22565	32.51	2020-06-16	2020-06-30
rare-2	GMP#22566	14.69	2020-06-16	2020-06-30
GILV-1	GMP#22568	21.73	2020-06-16	2020-06-30
GILV-2	GMP#22569	34.51	2020-06-16	2020-06-30
LACO-1	GMP#22570	9.43	2020-06-16	2020-06-30
LACO-2	GMP#22571	27.99	2020-06-16	2020-06-30
HOTCH-1	GMP#22574	46.85	2020-06-16	2020-06-30
HOTCH-2	GMP#22575	37	2020-06-16	2020-06-30
LARS-1	GMP#22578	14.08	2020-06-18	2020-07-02
LARS-2	GMP#22579	38.52	2020-06-18	2020-07-02
CAUGH-2	GMP#22581	20.02	2020-06-18	2020-07-02
PERL3-1	GMP#22588	6.13	2020-09-02	2020-09-16
PERL3-1	GMP#22598	3.3	2020-10-01	2020-10-14
TAYL-2	GMP#22646	8.1	2020-09-02	2020-09-16
TAYL-1	GMP#22647	13.34	2020-09-02	2020-09-16
PERL1-1	GMP#22649	8.36	2020-09-02	2020-09-16
PARR-1	GMP#22653	22.98	2020-07-08	2020-07-22
PARR-2	GMP#22654	48.71	2020-07-08	2020-07-22
PERL4-1	GMP#22655	66.41	2020-07-08	2020-07-22
PERL4-2	GMP#22656	13.42	2020-07-08	2020-07-22
PERL3-1	GMP#22657	7.96	2020-07-08	2020-07-22
PERL3-2	GMP#22658	34.77	2020-07-08	2020-07-22
TAYL-1	GMP#22661	66.78	2020-07-08	2020-07-22
TAYL-2	GMP#22662	19.56	2020-07-08	2020-07-22
PERL1-1	GMP#22663	33.79	2020-07-08	2020-07-22
PERL1-2	GMP#22664	20.79	2020-07-08	2020-07-22
CSOFF-1	GMP#22665	9.21	2020-07-07	2020-07-21
CSOFF-2	GMP#22666	49.07	2020-07-07	2020-07-21
MITCH-2	GMP#22667	55.73	2020-07-07	2020-07-21
CRAIG-1	GMP#22669	91.3	2020-07-07	2020-07-21
CRAIG-2	GMP#22670	85.81	2020-07-07	2020-07-21
MITCH-1	GMP#22675	31.13	2020-07-07	2020-07-21
RYAN-1	GMP#22679	38.98	2020-07-09	2020-07-23
RYAN-2	GMP#22680	62.59	2020-07-09	2020-07-23
rare-1	GMP#22689	21.86	2020-07-14	2020-07-28
rare-2	GMP#22690	25.08	2020-07-14	2020-07-28
GILV-1	GMP#22692	34.61	2020-07-14	2020-07-28
GILV-2	GMP#22693	77.77	2020-07-14	2020-07-28
LACO-1	GMP#22694	10.33	2020-07-14	2020-07-28
LACO-2	GMP#22695	13.35	2020-07-14	2020-07-28
HOTCH-1	GMP#22698	45.61	2020-07-14	2020-07-28
HOTCH-2	GMP#22699	28.63	2020-07-14	2020-07-28
LARS-1	GMP#22702	12.71	2020-07-16	2020-07-30
LARS-2	GMP#22703	32.72	2020-07-16	2020-07-30
CAUGH-2	GMP#22705	15.66	2020-07-16	2020-07-30
PERL4-2	GMP#22711	4.77	2020-09-02	2020-09-16
PERL1-2	GMP#22713	6.25	2020-10-01	2020-10-14
PARR-1	GMP#22715	14.37	2020-08-05	2020-08-19
PARR-2	GMP#22716	18.22	2020-08-05	2020-08-19
PERL1-2	GMP#22722	5.22	2020-09-02	2020-09-16
PERL3-2	GMP#22776	5.58	2020-10-01	2020-10-14
PERL4-1	GMP#22779	27.59	2020-08-05	2020-08-19
PERL4-2	GMP#22780	3.62	2020-08-05	2020-08-19
PERL3-1	GMP#22781	2.72	2020-08-05	2020-08-19
PERL3-2	GMP#22782	11.05	2020-08-05	2020-08-19
PERL1-1	GMP#22784	4.22	2020-10-01	2020-10-14
TAYL-1	GMP#22785	27.03	2020-08-05	2020-08-19
TAYL-2	GMP#22786	15.1	2020-08-05	2020-08-19
PERL1-2	GMP#22788	18.37	2020-08-05	2020-08-19
CSOFF-1	GMP#22789	14.13	2020-08-04	2020-08-18
CSOFF-2	GMP#22790	25.85	2020-08-04	2020-08-18
CRAIG-1	GMP#22793	30.11	2020-08-04	2020-08-18
CRAIG-2	GMP#22794	26.23	2020-08-04	2020-08-18
MITCH-1	GMP#22799	22.11	2020-08-04	2020-08-18
MITCH-2	GMP#22800	36.96	2020-08-04	2020-08-18
RYAN-1	GMP#22803	23.33	2020-08-06	2020-08-20
RYAN-2	GMP#22804	20.98	2020-08-06	2020-08-20
rare-1	GMP#22813	12.84	2020-08-11	2020-08-25
rare-2	GMP#22814	10.16	2020-08-11	2020-08-25
GILV-1	GMP#22816	4.85	2020-08-11	2020-08-25
GILV-2	GMP#22817	34.99	2020-08-11	2020-08-25
LACO-1	GMP#22818	11.05	2020-08-11	2020-08-25
LACO-2	GMP#22819	11.63	2020-08-11	2020-08-25
HOTCH-1	GMP#22822	33.44	2020-08-11	2020-08-25
HOTCH-2	GMP#22823	14.99	2020-08-11	2020-08-25
LARS-1	GMP#22826	9.43	2020-08-13	2020-08-27
LARS-2	GMP#22827	25.7	2020-08-13	2020-08-27
CAUGH-2	GMP#22829	5.71	2020-08-13	2020-08-27
Ojibway	GMP#22845	47.18	2020-06-16	2020-06-30
Ojibway	GMP#22847	29.31	2020-07-14	2020-07-28
Ojibway	GMP#22849	24.18	2020-08-11	2020-08-25
Ojibway	GMP#22851	3.99	2020-09-08	2020-09-22
Ojibway	GMP#22853	5.42	2020-10-06	2020-10-20
CSOFF-1	GMP#27919	5.34	2020-09-01	2020-09-15
CSOFF-2	GMP#27920	22.56	2020-09-01	2020-09-15
CRAIG-1	GMP#27921	27.95	2020-09-01	2020-09-15
CRAIG-2	GMP#27922	27.96	2020-09-01	2020-09-15
MITCH-1	GMP#27927	25.59	2020-09-01	2020-09-15
MITCH-2	GMP#27928	8.48	2020-09-01	2020-09-15
RYAN-1	GMP#27931	25.46	2020-09-03	2020-09-17
RYAN-2	GMP#27932	25.03	2020-09-03	2020-09-17
rare-1	GMP#27941	7.65	2020-09-08	2020-09-22
rare-2	GMP#27942	2.39	2020-09-08	2020-09-22
GILV-1	GMP#27943	3.76	2020-09-08	2020-09-22
GILV-2	GMP#27944	3.39	2020-09-08	2020-09-22
LACO-1	GMP#27945	5.1	2020-09-08	2020-09-22
LACO-2	GMP#27946	13.04	2020-09-08	2020-09-22
HOTCH-1	GMP#27949	35.79	2020-09-08	2020-09-22
HOTCH-2	GMP#27950	24.87	2020-09-08	2020-09-22
LARS-1	GMP#27953	4.04	2020-09-10	2020-09-24
CAUGH-2	GMP#27956	9.21	2020-09-10	2020-09-24
CSOFF-1	GMP#27999	2.84	2020-09-29	2020-10-13
CSOFF-2	GMP#28000	13.32	2020-09-29	2020-10-13
CRAIG-1	GMP#28001	19.33	2020-09-29	2020-10-13
MITCH-1	GMP#28007	9.08	2020-09-29	2020-10-13
MITCH-2	GMP#28008	9.46	2020-09-29	2020-10-13
RYAN-1	GMP#28011	7.78	2020-10-01	2020-10-15
RYAN-2	GMP#28012	17.38	2020-10-01	2020-10-15
rare-1	GMP#28021	3.04	2020-10-06	2020-10-20
rare-2	GMP#28022	2.36	2020-10-06	2020-10-20
GILV-1	GMP#28023	3.48	2020-10-06	2020-10-20
GILV-2	GMP#28024	5.45	2020-10-06	2020-10-20
LACO-1	GMP#28025	3.88	2020-10-06	2020-10-20
LACO-2	GMP#28026	4.54	2020-10-06	2020-10-20
HOTCH-1	GMP#28029	16.64	2020-10-06	2020-10-20
HOTCH-2	GMP#28030	11.39	2020-10-06	2020-10-20
LARS-1	GMP#28033	5.44	2020-10-08	2020-10-22
CAUGH-2	GMP#28036	17.38	2020-10-08	2020-10-22
PERL4-2	GMP#28871	2.1	2020-10-01	2020-10-14
TAYL-2	GMP#28872	4.12	2020-10-01	2020-10-14
PARR-2	GMP#28873	5.15	2020-10-01	2020-10-14
PERL4-1	GMP#28880	6.12	2020-10-01	2020-10-14
TAYL-1	GMP#28881	7.52	2020-10-01	2020-10-14
