# Supplementary material for: Metabarcoding arthropods in agroecosystems in Southern Ontario, Canada
Source: Biodivers Data J. 2025 Jun 19;13:e158459. doi: 10.3897/BDJ.13.e158459 (PMC12238963; doi:10.3897/BDJ.13.e158459)
Supplement: Supplementary material 2 — Overview trap locations and BIN counts [file bdj-13-e158459-s002.csv]

lat	lon	Type	Site	#unique BINs total	#unique BINs 2018	#unique BINs 2019	#unique BINs 2020	#Pests total	#Pests 2018	#Pests 2019	#Pests 2020	#Pollinators total	#Pollinators 2018	#Pollinators 2019	#Pollinators 2020
43.5187	-80.1705	mid-impact farm	Arkell	2390	2390	2991	2315	165	137	90	98	687	401	519	478
42.6691	-80.4756	conservation area	Backus-1	5828	4783	3026	NA	128	111	76	NA	846	739	438	NA
42.6673	-80.4797	conservation area	Backus-2	6218	4732	3585	NA	124	104	85	NA	849	738	457	NA
42.7502	-80.8292	alternative landuse farm	BALL-1	6005	4360	2969	2744	150	120	82	86	1002	780	509	514
42.7527	-80.8296	alternative landuse farm	BALL-2	5577	4577	2589	1877	132	117	73	74	845	732	408	400
42.7743	-80.4471	alternative landuse farm	BEND-1	6334	4750	3349	2268	154	126	88	71	1017	801	581	405
42.7739	-80.4443	alternative landuse farm	BEND-2	7577	6395	3311	2298	170	155	74	64	1152	1023	531	366
42.9068	-80.3137	alternative landuse farm	BOER-1	6864	5260	3529	2890	174	139	88	91	1062	859	547	423
42.8978	-80.3099	alternative landuse farm	BOER-2	6603	5020	3755	3108	158	123	86	96	979	811	486	526
42.6662	-80.7018	alternative landuse farm	BOOTH-1	7012	5614	3664	2670	160	140	86	89	1069	873	579	503
42.6666	-80.699	alternative landuse farm	BOOTH-2	6701	5363	4063	2854	143	123	90	84	986	831	618	492
42.887	-80.2596	alternative landuse farm	BUEH2-1	6301	5000	2923	2703	153	121	84	81	975	777	492	460
42.8833	-80.2581	alternative landuse farm	BUEH2-2	5391	3298	3856	3437	132	100	92	92	843	621	559	535
42.6176	-81.4683	alternative landuse farm	CAUGH-1	6555	5190	3353	2386	148	113	74	71	950	763	489	438
42.6208	-81.4636	alternative landuse farm	CAUGH-2	5884	4889	3002	2627	144	130	85	90	899	787	544	507
42.769	-80.5003	alternative landuse farm	CRAIG-1	7956	6627	4285	2857	161	142	105	97	1064	869	745	575
42.7708	-80.5004	alternative landuse farm	CRAIG-2	8291	6417	4382	2782	189	149	105	105	1162	908	747	591
42.8731	-80.5439	alternative landuse farm	CSOFF-1	6388	4954	3124	1740	133	97	74	60	917	627	476	354
42.8777	-80.545	alternative landuse farm	CSOFF-2	5660	3264	3909	2291	154	111	111	84	913	582	693	497
43.3196	-80.3125	conservation area	Galt prairie	4500	4500	3283	NA	115	115	97	NA	763	763	625	NA
42.7966	-80.6775	alternative landuse farm	GILV-1	6116	3989	3404	2130	129	96	90	69	925	663	546	476
42.7995	-80.6784	alternative landuse farm	GILV-2	7003	4777	4001	2884	138	108	88	73	1003	732	624	540
42.6686	-81.1792	conservation area	HawkCliff-1	3584	NA	3584	NA	99	NA	99	NA	560	NA	560	NA
42.6716	-81.1731	conservation area	HawkCliff-2	5076	3822	3068	NA	159	119	95	NA	866	665	484	NA
42.8535	-80.8216	conservation area	Hawkins-1	6940	5860	4024	NA	157	131	110	NA	959	844	674	NA
42.8512	-80.8171	conservation area	Hawkins-2	5282	3988	3068	NA	143	121	101	NA	827	690	518	NA
42.7347	-80.8451	alternative landuse farm	HOTCH-1	5545	3982	3216	2778	144	119	94	97	897	693	598	609
42.7276	-80.8375	alternative landuse farm	HOTCH-2	5572	3712	3312	2487	137	98	89	82	926	684	589	482
42.7607	-80.8408	alternative landuse farm	LACO-1	7053	5623	3128	2256	157	132	80	82	1000	820	500	459
42.7596	-80.8379	alternative landuse farm	LACO-2	5635	4250	3265	2856	152	129	92	84	886	736	574	544
42.7003	-81.0269	alternative landuse farm	LARS-1	6018	3954	4129	2423	141	100	105	92	874	684	629	467
42.6953	-81.0292	alternative landuse farm	LARS-2	5943	4707	2672	2398	155	129	80	93	951	767	488	527
42.7939	-80.3554	alternative landuse farm	MITCH-1	6131	5101	3358	2572	153	134	94	77	978	827	637	492
42.7968	-80.3571	alternative landuse farm	MITCH-2	7468	5829	3634	3501	170	139	89	97	1139	945	651	667
42.2606	-83.0684	conservation area	Ojibway Prairie	4907	4380	2467	3506	112	101	73	63	748	672	431	462
42.8469	-80.9901	conventional farm	PARR-1	5729	4452	3489	2562	170	145	126	79	923	741	662	439
42.8426	-80.9929	conventional farm	PARR-2	6640	4972	3307	2438	167	128	108	93	956	761	578	455
42.8752	-81.0985	conventional farm	PERL1-1	6306	5087	3027	2628	165	124	96	90	907	662	533	440
42.8768	-81.0953	conventional farm	PERL1-2	6752	4571	3111	2192	172	124	85	87	1025	721	521	419
42.8125	-81.1617	conventional farm	PERL3-1	6055	4850	2971	1844	186	164	112	93	985	816	544	423
42.8123	-81.1653	conventional farm	PERL3-2	6384	4516	3318	2990	173	143	124	101	983	769	600	554
42.8096	-81.1811	mid-impact farm	PERL4-1	5357	NA	3663	3846	133	NA	114	112	775	NA	640	679
42.8103	-81.1809	mid-impact farm	PERL4-2	6267	5009	2793	1708	168	140	94	69	984	829	510	373
43.384	-80.3706	conservation area	rare-1	1731	NA	3226	2297	109	NA	90	82	715	NA	555	477
43.3736	-80.3652	conservation area	rare-2	3897	4018	2977	2112	111	106	89	75	693	715	507	442
42.8928	-80.1812	alternative landuse farm	RYAN-1	6925	5253	3660	3105	177	142	93	88	1061	846	603	575
42.8938	-80.1834	alternative landuse farm	RYAN-2	6105	4643	3054	2769	151	114	87	98	964	746	556	575
42.8635	-81.086	conventional farm	TAYL-1	6595	4208	3495	2663	171	121	111	95	958	676	564	469
42.8653	-81.0818	conventional farm	TAYL-2	3867	NA	2949	2382	123	NA	112	98	583	NA	514	424
42.8772	-80.4961	alternative landuse farm	VERH-1	5428	3712	3384	NA	148	111	89	NA	859	619	575	NA
42.8759	-80.4975	alternative landuse farm	VERH-2	5914	4428	3610	NA	145	108	109	NA	933	717	644	NA
42.8457	-80.3838	alternative landuse farm	VKLEEF-1	7160	5340	4044	2798	190	158	100	84	1136	924	629	448
42.8483	-80.3841	alternative landuse farm	VKLEEF-2	7133	5951	3667	2013	166	139	100	69	1109	926	644	393
42.9078	-80.2082	alternative landuse farm	VOGEL-1	6364	3854	4042	2948	160	119	92	77	961	658	576	464
42.906	-80.2096	alternative landuse farm	VOGEL-2	5037	3492	3227	2573	148	116	97	97	868	675	532	476
42.8214	-80.235	alternative landuse farm	VTIL-1	6023	4659	3128	2421	165	128	86	82	940	757	506	417
42.8248	-80.2358	alternative landuse farm	VTIL-2	5760	4383	2933	2583	157	120	85	80	965	727	496	477
43.7785	-80.1416	alternative landuse farm	WARR	5100	5100	NA	NA	156	156	NA	NA	799	799	NA	NA
43.3019	-80.5621	conventional farm	WASH-1	6835	5122	3112	3158	182	152	84	103	990	787	471	475
43.3012	-80.5544	conventional farm	WASH-2	7518	5016	4387	3186	180	122	116	100	1058	785	605	488
42.8202	-80.6843	conservation area	Watson	5812	4632	3245	NA	134	115	84	NA	879	769	476	NA
42.5095	-81.6491	alternative landuse farm	WIEH-1	5908	4648	3139	2023	155	130	82	66	972	787	508	380
42.5134	-81.6417	alternative landuse farm	WIEH-2	6415	4790	3916	3190	146	122	88	94	945	776	580	579
