# Supplementary material for: Metabarcoding arthropods in agroecosystems in Southern Ontario, Canada
Source: Biodivers Data J. 2025 Jun 19;13:e158459. doi: 10.3897/BDJ.13.e158459 (PMC12238963; doi:10.3897/BDJ.13.e158459)
Supplement: Supplementary material 3 — Pest Species [file bdj-13-e158459-s003.csv]

BIN	kingdom	phylum	class	order	family	subfamily	genus	species	feeding_guild
BOLD:AAA8109	Animalia	Arthropoda	Insecta	Lepidoptera	Gelechiidae	Dichomeridinae	Dichomeris	Dichomeris ligulella	foliage_feeder
BOLD:AAA9899	Animalia	Arthropoda	Insecta	Hemiptera	Aphididae	Aphidinae	Rhopalosiphum	Rhopalosiphum padi	sap_feeder
BOLD:ADH8052	Animalia	Arthropoda	Insecta	Coleoptera	Cleridae	Clerinae	Enoclerus	Enoclerus nigripes	predator
BOLD:AAA3453	Animalia	Arthropoda	Insecta	Diptera	Anthomyiidae	Anthomyiinae	Delia	Delia platura	root_feeder
BOLD:AEM3922	Animalia	Arthropoda	Insecta	Coleoptera	Ptinidae	Ptininae	Ptinus	Ptinus fur	detrivore
BOLD:ABA5772	Animalia	Arthropoda	Insecta	Hemiptera	Cicadellidae	Typhlocybinae	Erasmoneura	Erasmoneura vulnerata	sap_feeder
BOLD:ACC0651	Animalia	Arthropoda	Insecta	Thysanoptera	Thripidae	Thripinae	Taeniothrips	Taeniothrips inconsequens	sap_feeder
BOLD:ACE8015	Animalia	Arthropoda	Insecta	Hemiptera	Cicadellidae	Typhlocybinae	Erythroneura	Erythroneura tricincta	sap_feeder
BOLD:AAA2077	Animalia	Arthropoda	Insecta	Lepidoptera	Geometridae	Ennominae	Protoboarmia	Protoboarmia porcelaria	foliage_feeder
BOLD:AAB9578	Animalia	Arthropoda	Insecta	Coleoptera	Curculionidae	Scolytinae	Xyleborinus	Xyleborinus saxesenii	wood_borer
BOLD:ACR4394	Animalia	Arthropoda	Insecta	Diptera	Anthomyiidae	Anthomyiinae	Delia	Delia florilega	root_feeder
BOLD:AAB3221	Animalia	Arthropoda	Insecta	Coleoptera	Curculionidae	Scolytinae	Trypodendron	Trypodendron lineatum	wood_borer
BOLD:ACF6671	Animalia	Arthropoda	Insecta	Coleoptera	Chrysomelidae	Eumolpinae	Paria	Paria fragariae	root_feeder
BOLD:AAA5803	Animalia	Arthropoda	Insecta	Hemiptera	Miridae	Mirinae	Lygus	Lygus lineolaris	sap_feeder
BOLD:AAA2078	Animalia	Arthropoda	Insecta	Lepidoptera	Geometridae	Ennominae	Campaea	Campaea perlata	foliage_feeder
BOLD:ABV9277	Animalia	Arthropoda	Insecta	Diptera	Cecidomyiidae	Cecidomyiinae	Mayetiola	Mayetiola destructor	foliage_feeder
BOLD:AAA2632	Animalia	Arthropoda	Insecta	Lepidoptera	Noctuidae	Noctuinae	Noctua	Noctua pronuba	foliage_feeder
BOLD:AAM7855	Animalia	Arthropoda	Insecta	Thysanoptera	Thripidae	Thripinae	Frankliniella	Frankliniella tritici	sap_feeder
BOLD:AAB0124	Animalia	Arthropoda	Insecta	Lepidoptera	Tortricidae	Tortricinae	Cenopis	Cenopis pettitana	foliage_feeder
BOLD:ACZ0575	Animalia	Arthropoda	Insecta	Coleoptera	Curculionidae	Entiminae	Otiorhynchus	Otiorhynchus raucus	root_feeder
BOLD:AAB1463	Animalia	Arthropoda	Insecta	Hemiptera	Adelgidae	NA	Adelges	Adelges laricis	sap_feeder
BOLD:AAA4433	Animalia	Arthropoda	Insecta	Lepidoptera	Geometridae	Ennominae	Paleacrita	Paleacrita vernata	foliage_feeder
BOLD:AAB9415	Animalia	Arthropoda	Insecta	Lepidoptera	Choreutidae	Choreutinae	Choreutis	Choreutis pariana	foliage_feeder
BOLD:ACD0202	Animalia	Arthropoda	Insecta	Coleoptera	Curculionidae	Scolytinae	Monarthrum	Monarthrum mali	wood_borer
BOLD:ACD7175	Animalia	Arthropoda	Insecta	Coleoptera	Curculionidae	Scolytinae	Hylurgopinus	Hylurgopinus rufipes	wood_borer
BOLD:AAB0196	Animalia	Arthropoda	Insecta	Lepidoptera	Geometridae	Ennominae	Alsophila	Alsophila pometaria	foliage_feeder
BOLD:AAA1513	Animalia	Arthropoda	Insecta	Lepidoptera	Plutellidae	Plutellinae	Plutella	Plutella xylostella	foliage_feeder
BOLD:ACX5473	Animalia	Arthropoda	Insecta	Lepidoptera	Gracillariidae	Phyllocnistinae	Phyllocnistis	Phyllocnistis populiella	foliage_feeder
BOLD:AAA3997	Animalia	Arthropoda	Insecta	Lepidoptera	Geometridae	Larentiinae	Cladara	Cladara limitaria	foliage_feeder
BOLD:ACK1847	Animalia	Arthropoda	Insecta	Coleoptera	Curculionidae	Scolytinae	Xyloterinus	Xyloterinus politus	wood_borer
BOLD:AAA4056	Animalia	Arthropoda	Insecta	Lepidoptera	Geometridae	Ennominae	Hypagyrtis	Hypagyrtis unipunctata	foliage_feeder
BOLD:AAG1808	Animalia	Arthropoda	Insecta	Hemiptera	Pentatomidae	Pentatominae	Banasa	Banasa dimidiata	sap_feeder
BOLD:AAG5179	Animalia	Arthropoda	Insecta	Coleoptera	Curculionidae	Curculioninae	Anthonomus	Anthonomus quadrigibbus	foliage_feeder
BOLD:AAG8897	Animalia	Arthropoda	Insecta	Hemiptera	Cydnidae	Sehirinae	Sehirus	Sehirus cinctus	sap_feeder
BOLD:ABW1979	Animalia	Arthropoda	Insecta	Coleoptera	Curculionidae	Scolytinae	Hylastes	Hylastes opacus	wood_borer
BOLD:AAG4477	Animalia	Arthropoda	Insecta	Coleoptera	Chrysomelidae	Chrysomelinae	Plagiodera	Plagiodera versicolora	foliage_feeder
BOLD:AAA7631	Animalia	Arthropoda	Insecta	Hemiptera	Miridae	Mirinae	Adelphocoris	Adelphocoris lineolatus	sap_feeder
BOLD:AAA2999	Animalia	Arthropoda	Insecta	Lepidoptera	Geometridae	Larentiinae	Operophtera	Operophtera bruceata	foliage_feeder
BOLD:AAA4456	Animalia	Arthropoda	Insecta	Lepidoptera	Geometridae	Ennominae	Macaria	Macaria pustularia	foliage_feeder
BOLD:AAK5928	Animalia	Arthropoda	Insecta	Coleoptera	Chrysomelidae	Criocerinae	Oulema	Oulema melanopus	foliage_feeder
BOLD:AAH0255	Animalia	Arthropoda	Insecta	Coleoptera	Chrysomelidae	Galerucinae	Phyllotreta	Phyllotreta cruciferae	foliage_feeder
BOLD:AAP7014	Animalia	Arthropoda	Insecta	Coleoptera	Curculionidae	Hyperinae	Hypera	Hypera nigrirostris	foliage_feeder
BOLD:AAP6369	Animalia	Arthropoda	Insecta	Coleoptera	Elateridae	Agrypninae	Aeolus	Aeolus mellillus	root_feeder
BOLD:AAG2465	Animalia	Arthropoda	Insecta	Diptera	Anthomyiidae	Anthomyiinae	Delia	Delia radicum	root_feeder
BOLD:AAB4894	Animalia	Arthropoda	Insecta	Hemiptera	Aphididae	Aphidinae	Sitobion	Sitobion avenae	sap_feeder
BOLD:AAL5267	Animalia	Arthropoda	Insecta	Coleoptera	Chrysomelidae	Galerucinae	Phyllotreta	Phyllotreta striolata	foliage_feeder
BOLD:AAA6377	Animalia	Arthropoda	Insecta	Lepidoptera	Noctuidae	Noctuinae	Peridroma	Peridroma saucia	foliage_feeder
BOLD:AAB9404	Animalia	Arthropoda	Insecta	Lepidoptera	Tortricidae	Tortricinae	Archips	Archips rosana	foliage_feeder
BOLD:ACF7004	Animalia	Arthropoda	Insecta	Thysanoptera	Thripidae	Thripinae	Limothrips	Limothrips denticornis	sap_feeder
BOLD:ACB3202	Animalia	Arthropoda	Insecta	Coleoptera	Curculionidae	Curculioninae	Orchestes	Orchestes pallicornis	foliage_feeder
BOLD:AAI3015	Animalia	Arthropoda	Insecta	Lepidoptera	Gracillariidae	Phyllocnistinae	Phyllocnistis	Phyllocnistis ampelopsiella	foliage_feeder
BOLD:AAG2868	Animalia	Arthropoda	Insecta	Hemiptera	Cicadellidae	Typhlocybinae	Empoasca	Empoasca fabae	sap_feeder
BOLD:AAA2052	Animalia	Arthropoda	Insecta	Lepidoptera	Erebidae	Lymantriinae	Lymantria	Lymantria dispar	foliage_feeder
BOLD:ABX5969	Animalia	Arthropoda	Insecta	Hemiptera	Miridae	Mirinae	Neolygus	Neolygus communis	sap_feeder
BOLD:AAA2482	Animalia	Arthropoda	Insecta	Lepidoptera	Noctuidae	Noctuinae	Mythimna	Mythimna unipuncta	foliage_feeder
BOLD:AAA5528	Animalia	Arthropoda	Insecta	Lepidoptera	Erebidae	Lymantriinae	Leucoma	Leucoma salicis	foliage_feeder
BOLD:AAG2462	Animalia	Arthropoda	Insecta	Diptera	Anthomyiidae	Anthomyiinae	Botanophila	Botanophila fugax	wood_borer
BOLD:AAA1517	Animalia	Arthropoda	Insecta	Lepidoptera	Tortricidae	Tortricinae	Choristoneura	Choristoneura rosaceana	foliage_feeder
BOLD:AAA4171	Animalia	Arthropoda	Insecta	Lepidoptera	Erebidae	Erebinae	Caenurgina	Caenurgina crassiuscula	foliage_feeder
BOLD:AAB9982	Animalia	Arthropoda	Arachnida	Trombidiformes	Tetranychidae	Tetranychinae	Tetranychus	Tetranychus urticae	sap_feeder
BOLD:ABA6345	Animalia	Arthropoda	Insecta	Coleoptera	Curculionidae	Hyperinae	Brachypera	Brachypera zoilus	foliage_feeder
BOLD:AAA3425	Animalia	Arthropoda	Insecta	Lepidoptera	Erebidae	Arctiinae	Halysidota	Halysidota tessellaris	foliage_feeder
BOLD:ABA9949	Animalia	Arthropoda	Insecta	Coleoptera	Chrysomelidae	Galerucinae	Chaetocnema	Chaetocnema concinna	foliage_feeder
BOLD:AAF7523	Animalia	Arthropoda	Insecta	Coleoptera	Curculionidae	Scolytinae	Xylosandrus	Xylosandrus germanus	wood_borer
BOLD:AAF4335	Animalia	Arthropoda	Insecta	Coleoptera	Chrysomelidae	Galerucinae	Acalymma	Acalymma vittatum	foliage_feeder
BOLD:AAY3807	Animalia	Arthropoda	Insecta	Coleoptera	Curculionidae	Molytinae	Pissodes	Pissodes strobi	wood_borer
BOLD:ACB1098	Animalia	Arthropoda	Insecta	Coleoptera	Curculionidae	Molytinae	Conotrachelus	Conotrachelus aratus	foliage_feeder
BOLD:AAA8540	Animalia	Arthropoda	Insecta	Lepidoptera	Tortricidae	Olethreutinae	Orthotaenia	Orthotaenia undulana	foliage_feeder
BOLD:AAA4119	Animalia	Arthropoda	Insecta	Lepidoptera	Tortricidae	Tortricinae	Argyrotaenia	Argyrotaenia mariana	foliage_feeder
BOLD:AAF9187	Animalia	Arthropoda	Insecta	Coleoptera	Curculionidae	Entiminae	Phyllobius	Phyllobius oblongus	root_feeder
BOLD:AAD0158	Animalia	Arthropoda	Insecta	Coleoptera	Curculionidae	Scolytinae	Anisandrus	Anisandrus dispar	wood_borer
BOLD:ABA9091	Animalia	Arthropoda	Insecta	Coleoptera	Ptinidae	Ptininae	Ptinus	Ptinus villiger	detrivore
BOLD:AAJ7105	Animalia	Arthropoda	Insecta	Diptera	Agromyzidae	Agromyzinae	Agromyza	Agromyza frontella	foliage_feeder
BOLD:AAA3369	Animalia	Arthropoda	Insecta	Lepidoptera	Tortricidae	Tortricinae	Syndemis	Syndemis afflictana	foliage_feeder
BOLD:AAG3560	Animalia	Arthropoda	Insecta	Hymenoptera	Tenthredinidae	Heterarthrinae	Fenusella	Fenusella nana	foliage_feeder
BOLD:AAX1978	Animalia	Arthropoda	Insecta	Coleoptera	Curculionidae	Scolytinae	Hylastinus	Hylastinus obscurus	fungivore
BOLD:ACK9434	Animalia	Arthropoda	Insecta	Hemiptera	Cicadellidae	Eurymelinae	Macropsis	Macropsis ocellata	sap_feeder
BOLD:AAP1498	Animalia	Arthropoda	Insecta	Hymenoptera	Tenthredinidae	Allantinae	Ametastegia	Ametastegia glabrata	fruit_feeder
BOLD:AAB4931	Animalia	Arthropoda	Insecta	Lepidoptera	Bucculatricidae	NA	Bucculatrix	Bucculatrix ainsliella	foliage_feeder
BOLD:ABA7975	Animalia	Arthropoda	Insecta	Hymenoptera	Tenthredinidae	Blennocampinae	Monophadnoides	Monophadnoides rubi	foliage_feeder
BOLD:AAE6121	Animalia	Arthropoda	Insecta	Hymenoptera	Tenthredinidae	Allantinae	Allantus	Allantus cinctus	foliage_feeder
BOLD:AAB4768	Animalia	Arthropoda	Insecta	Lepidoptera	Coleophoridae	Coleophorinae	Coleophora	Coleophora laricella	foliage_feeder
BOLD:ABA9101	Animalia	Arthropoda	Insecta	Coleoptera	Chrysomelidae	Galerucinae	Epitrix	Epitrix cucumeris	foliage_feeder
BOLD:AAA3351	Animalia	Arthropoda	Insecta	Lepidoptera	Noctuidae	Noctuinae	Feltia	Feltia jaculifera	foliage_feeder
BOLD:ABA5806	Animalia	Arthropoda	Insecta	Hemiptera	Cicadellidae	Eurymelinae	Idiocerus	Idiocerus stigmaticalis	sap_feeder
BOLD:AAG5778	Animalia	Arthropoda	Insecta	Coleoptera	Nitidulidae	Cryptarchinae	Glischrochilus	Glischrochilus quadrisignatus	sap_feeder
BOLD:AAB6253	Animalia	Arthropoda	Insecta	Lepidoptera	Depressariidae	Depressariinae	Depressaria	Depressaria radiella	foliage_feeder
BOLD:AAA4128	Animalia	Arthropoda	Insecta	Lepidoptera	Noctuidae	Noctuinae	Orthosia	Orthosia hibisci	foliage_feeder
BOLD:AAB1986	Animalia	Arthropoda	Insecta	Lepidoptera	Bucculatricidae	NA	Bucculatrix	Bucculatrix canadensisella	foliage_feeder
BOLD:AAQ3565	Animalia	Arthropoda	Insecta	Diptera	Anthomyiidae	Anthomyiinae	Delia	Delia planipalpis	root_feeder
BOLD:AAR3859	Animalia	Arthropoda	Insecta	Coleoptera	Scarabaeidae	Melolonthinae	Amphimallon	Amphimallon majale	root_feeder
BOLD:AAH0261	Animalia	Arthropoda	Insecta	Coleoptera	Chrysomelidae	Galerucinae	Phyllotreta	Phyllotreta robusta	foliage_feeder
BOLD:AAE3015	Animalia	Arthropoda	Insecta	Hemiptera	Aphididae	Aphidinae	Capitophorus	Capitophorus elaeagni	sap_feeder
BOLD:AAA8525	Animalia	Arthropoda	Insecta	Lepidoptera	Noctuidae	Amphipyrinae	Amphipyra	Amphipyra pyramidoides	foliage_feeder
BOLD:ABA6367	Animalia	Arthropoda	Insecta	Coleoptera	Curculionidae	Molytinae	Conotrachelus	Conotrachelus nenuphar	foliage_feeder
BOLD:AAG7865	Animalia	Arthropoda	Insecta	Hymenoptera	Tenthredinidae	Nematinae	Cladius	Cladius brullei	wood_borer
BOLD:AAJ2005	Animalia	Arthropoda	Insecta	Coleoptera	Silvanidae	Silvaninae	Ahasverus	Ahasverus advena	fungivore
BOLD:AAL0503	Animalia	Arthropoda	Insecta	Hymenoptera	Tenthredinidae	Allantinae	Empria	Empria maculata	wood_borer
BOLD:AAD1826	Animalia	Arthropoda	Insecta	Hemiptera	Aphididae	Eriosomatinae	Pemphigus	Pemphigus bursarius	sap_feeder
BOLD:AAB1631	Animalia	Arthropoda	Insecta	Lepidoptera	Noctuidae	Noctuinae	Hydraecia	Hydraecia micacea	foliage_feeder
BOLD:ABX3225	Animalia	Arthropoda	Insecta	Coleoptera	Chrysomelidae	Galerucinae	Psylliodes	Psylliodes punctulatus	foliage_feeder
BOLD:AAA4222	Animalia	Arthropoda	Insecta	Lepidoptera	Erebidae	Hypeninae	Hypena	Hypena scabra	foliage_feeder
BOLD:AAD5565	Animalia	Arthropoda	Insecta	Coleoptera	Curculionidae	Entiminae	Sciaphilus	Sciaphilus asperatus	wood_borer
BOLD:ADU4947	Animalia	Arthropoda	Insecta	Coleoptera	Curculionidae	Molytinae	Conotrachelus	Conotrachelus juglandis	foliage_feeder
BOLD:AAA2224	Animalia	Arthropoda	Insecta	Lepidoptera	Pieridae	Pierinae	Pieris	Pieris rapae	foliage_feeder
BOLD:AAP7064	Animalia	Arthropoda	Insecta	Coleoptera	Byturidae	Byturinae	Byturus	Byturus unicolor	wood_borer
BOLD:AAA3364	Animalia	Arthropoda	Insecta	Lepidoptera	Noctuidae	Noctuinae	Agrotis	Agrotis ipsilon	foliage_feeder
BOLD:ABA4841	Animalia	Arthropoda	Insecta	Coleoptera	Elateridae	Elaterinae	Agriotes	Agriotes mancus	root_feeder
BOLD:AAZ8330	Animalia	Arthropoda	Insecta	Hymenoptera	Pamphiliidae	Cephalciinae	Acantholyda	Acantholyda erythrocephala	foliage_feeder
BOLD:AAA2074	Animalia	Arthropoda	Insecta	Lepidoptera	Geometridae	Ennominae	Ectropis	Ectropis crepuscularia	foliage_feeder
BOLD:AAD1185	Animalia	Arthropoda	Insecta	Lepidoptera	Gracillariidae	Lithocolletinae	Phyllonorycter	Phyllonorycter blancardella	foliage_feeder
BOLD:AEC1318	Animalia	Arthropoda	Insecta	Hemiptera	Pentatomidae	Pentatominae	Euschistus	Euschistus tristigmus	sap_feeder
BOLD:AAW6736	Animalia	Arthropoda	Insecta	Coleoptera	Chrysomelidae	Galerucinae	Chaetocnema	Chaetocnema pulicaria	foliage_feeder
BOLD:AAJ0746	Animalia	Arthropoda	Insecta	Hymenoptera	Tenthredinidae	Heterarthrinae	Endelomyia	Endelomyia aethiops	foliage_feeder
BOLD:AAD6352	Animalia	Arthropoda	Insecta	Hemiptera	Pentatomidae	Pentatominae	Chinavia	Chinavia hilaris	sap_feeder
BOLD:ABY3690	Animalia	Arthropoda	Insecta	Lepidoptera	Noctuidae	Noctuinae	Eupsilia	Eupsilia tristigmata	foliage_feeder
BOLD:AAA6759	Animalia	Arthropoda	Insecta	Lepidoptera	Hesperiidae	Hesperiinae	Thymelicus	Thymelicus lineola	foliage_feeder
BOLD:ACD9537	Animalia	Arthropoda	Insecta	Hemiptera	Cicadellidae	Typhlocybinae	Erythroneura	Erythroneura comes	sap_feeder
BOLD:ADJ2423	Animalia	Arthropoda	Insecta	Coleoptera	Curculionidae	Molytinae	Conotrachelus	Conotrachelus crataegi	foliage_feeder
BOLD:AAA3075	Animalia	Arthropoda	Insecta	Lepidoptera	Geometridae	Larentiinae	Pasiphila	Pasiphila rectangulata	foliage_feeder
BOLD:AAN5659	Animalia	Arthropoda	Insecta	Diptera	Chloropidae	Oscinellinae	Oscinella	Oscinella frit	sap_feeder
BOLD:AAE5602	Animalia	Arthropoda	Insecta	Hymenoptera	Tenthredinidae	Allantinae	Ametastegia	Ametastegia pallipes	fruit_feeder
BOLD:AAA9422	Animalia	Arthropoda	Insecta	Hemiptera	Cicadellidae	Deltocephalinae	Macrosteles	Macrosteles quadrilineatus	sap_feeder
BOLD:ABV0473	Animalia	Arthropoda	Insecta	Diptera	Cecidomyiidae	Cecidomyiinae	Dasineura	Dasineura leguminicola	foliage_feeder
BOLD:AAE9431	Animalia	Arthropoda	Insecta	Coleoptera	Cerambycidae	Lamiinae	Tetrops	Tetrops praeustus	wood_borer
BOLD:AAO4332	Animalia	Arthropoda	Insecta	Coleoptera	Curculionidae	Entiminae	Polydrusus	Polydrusus impressifrons	root_feeder
BOLD:AAI9372	Animalia	Arthropoda	Insecta	Diptera	Cecidomyiidae	Cecidomyiinae	Contarinia	Contarinia nasturtii	foliage_feeder
BOLD:ACE2749	Animalia	Arthropoda	Insecta	Coleoptera	Chrysomelidae	Galerucinae	Phyllotreta	Phyllotreta armoraciae	foliage_feeder
BOLD:ACD8746	Animalia	Arthropoda	Insecta	Diptera	Anthomyiidae	Pegomyinae	Pegomya	Pegomya hyoscyami	foliage_feeder
BOLD:AAL1254	Animalia	Arthropoda	Insecta	Diptera	Cecidomyiidae	Cecidomyiinae	Dasineura	Dasineura mali	foliage_feeder
BOLD:ABA8907	Animalia	Arthropoda	Insecta	Coleoptera	Chrysomelidae	Criocerinae	Crioceris	Crioceris asparagi	foliage_feeder
BOLD:AAI4998	Animalia	Arthropoda	Insecta	Diptera	Syrphidae	Eristalinae	Eumerus	Eumerus strigatus	foliage_feeder
BOLD:AAD3251	Animalia	Arthropoda	Insecta	Orthoptera	Acrididae	Oedipodinae	Dissosteira	Dissosteira carolina	foliage_feeder
BOLD:AAA3400	Animalia	Arthropoda	Insecta	Lepidoptera	Geometridae	Ennominae	Nematocampa	Nematocampa resistaria	foliage_feeder
BOLD:AAH0007	Animalia	Arthropoda	Insecta	Diptera	Sarcophagidae	Sarcophaginae	Sarcophaga	Sarcophaga aldrichi	parasitoid
BOLD:ACD8700	Animalia	Arthropoda	Insecta	Coleoptera	Curculionidae	Curculioninae	Archarius	Archarius salicivorus	wood_borer
BOLD:AAN7643	Animalia	Arthropoda	Insecta	Hymenoptera	Tenthredinidae	Heterarthrinae	Fenusa	Fenusa ulmi	foliage_feeder
BOLD:ACI8229	Animalia	Arthropoda	Insecta	Lepidoptera	Gelechiidae	Gelechiinae	Coleotechnites	Coleotechnites piceaella	foliage_feeder
BOLD:AAB1787	Animalia	Arthropoda	Insecta	Hemiptera	Aphididae	Aphidinae	Acyrthosiphon	Acyrthosiphon pisum	sap_feeder
BOLD:ACF2025	Animalia	Arthropoda	Insecta	Lepidoptera	Noctuidae	Noctuinae	Euxoa	Euxoa tessellata	foliage_feeder
BOLD:AAA5051	Animalia	Arthropoda	Insecta	Lepidoptera	Crambidae	Spilomelinae	Desmia	Desmia funeralis	wood_borer
BOLD:AAC0635	Animalia	Arthropoda	Insecta	Hemiptera	Miridae	Mirinae	Stenotus	Stenotus binotatus	sap_feeder
BOLD:AAA4130	Animalia	Arthropoda	Insecta	Lepidoptera	Lasiocampidae	Malacosomatinae	Malacosoma	Malacosoma disstria	foliage_feeder
BOLD:AAP6388	Animalia	Arthropoda	Insecta	Diptera	Psilidae	Psilinae	Psila	Psila rosae	root_feeder
BOLD:ACI4702	Animalia	Arthropoda	Insecta	Hemiptera	Aphididae	Aphidinae	Schizaphis	Schizaphis graminum	sap_feeder
BOLD:AAA6337	Animalia	Arthropoda	Insecta	Lepidoptera	Noctuidae	Plusiinae	Anagrapha	Anagrapha falcifera	foliage_feeder
BOLD:AAG0317	Animalia	Arthropoda	Insecta	Hemiptera	Membracidae	Smiliinae	Entylia	Entylia carinata	sap_feeder
BOLD:AAD4097	Animalia	Arthropoda	Insecta	Coleoptera	Chrysomelidae	Galerucinae	Cerotoma	Cerotoma trifurcata	foliage_feeder
BOLD:AAQ0558	Animalia	Arthropoda	Insecta	Thysanoptera	Thripidae	Thripinae	Anaphothrips	Anaphothrips obscurus	sap_feeder
BOLD:AAE0845	Animalia	Arthropoda	Insecta	Hemiptera	Pentatomidae	Pentatominae	Euschistus	Euschistus servus	sap_feeder
BOLD:AAD0902	Animalia	Arthropoda	Insecta	Hemiptera	Aphididae	Aphidinae	Nearctaphis	Nearctaphis bakeri	sap_feeder
BOLD:ACQ7724	Animalia	Arthropoda	Insecta	Hymenoptera	Cephidae	Cephinae	Phylloecus	Phylloecus trimaculatus	foliage_feeder
BOLD:AAE3005	Animalia	Arthropoda	Insecta	Lepidoptera	Lasiocampidae	Malacosomatinae	Malacosoma	Malacosoma californica	foliage_feeder
BOLD:AAE1629	Animalia	Arthropoda	Insecta	Coleoptera	Cerambycidae	Cerambycinae	Neoclytus	Neoclytus acuminatus	wood_borer
BOLD:AAA6431	Animalia	Arthropoda	Insecta	Lepidoptera	Erebidae	Lymantriinae	Orgyia	Orgyia leucostigma	foliage_feeder
BOLD:AAL1158	Animalia	Arthropoda	Insecta	Diptera	Anthomyiidae	Anthomyiinae	Delia	Delia antiqua	root_feeder
BOLD:AAH0408	Animalia	Arthropoda	Insecta	Coleoptera	Curculionidae	Entiminae	Sitona	Sitona cylindricollis	root_feeder
BOLD:AAB3143	Animalia	Arthropoda	Insecta	Lepidoptera	Tortricidae	Olethreutinae	Paralobesia	Paralobesia viteana	foliage_feeder
BOLD:ACC8511	Animalia	Arthropoda	Insecta	Diptera	Cecidomyiidae	Cecidomyiinae	Sitodiplosis	Sitodiplosis mosellana	foliage_feeder
BOLD:AAA8742	Animalia	Arthropoda	Insecta	Lepidoptera	Tortricidae	Olethreutinae	Grapholita	Grapholita packardi	foliage_feeder
BOLD:AAJ2779	Animalia	Arthropoda	Insecta	Hymenoptera	Tenthredinidae	Allantinae	Allantus	Allantus basalis	wood_borer
BOLD:AAB8911	Animalia	Arthropoda	Insecta	Coleoptera	Curculionidae	Entiminae	Polydrusus	Polydrusus formosus	root_feeder
BOLD:ABZ5094	Animalia	Arthropoda	Insecta	Hymenoptera	Tenthredinidae	Nematinae	Euura	Euura alaskensis	wood_borer
BOLD:AAB0354	Animalia	Arthropoda	Insecta	Hemiptera	Adelgidae	NA	Adelges	Adelges abietis	sap_feeder
BOLD:AAB3870	Animalia	Arthropoda	Insecta	Thysanoptera	Thripidae	Thripinae	Thrips	Thrips tabaci	sap_feeder
BOLD:AAC7528	Animalia	Arthropoda	Insecta	Lepidoptera	Noctuidae	Heliothinae	Pyrrhia	Pyrrhia cilisca	foliage_feeder
BOLD:AAG0330	Animalia	Arthropoda	Insecta	Lepidoptera	Tortricidae	Olethreutinae	Grapholita	Grapholita prunivora	foliage_feeder
BOLD:ACA3052	Animalia	Arthropoda	Insecta	Coleoptera	Curculionidae	Curculioninae	Isochnus	Isochnus sequensi	wood_borer
BOLD:AAA5234	Animalia	Arthropoda	Insecta	Lepidoptera	Geometridae	Ennominae	Phigalia	Phigalia titea	foliage_feeder
BOLD:AAB9410	Animalia	Arthropoda	Insecta	Lepidoptera	Tortricidae	Tortricinae	Acleris	Acleris semipurpurana	foliage_feeder
BOLD:AAC0432	Animalia	Arthropoda	Insecta	Coleoptera	Chrysomelidae	Chrysomelinae	Leptinotarsa	Leptinotarsa decemlineata	foliage_feeder
BOLD:AAB1850	Animalia	Arthropoda	Insecta	Hemiptera	Aphrophoridae	Aphrophorinae	Philaenus	Philaenus spumarius	sap_feeder
BOLD:AAB0243	Animalia	Arthropoda	Insecta	Lepidoptera	Geometridae	Larentiinae	Eupithecia	Eupithecia annulata	foliage_feeder
BOLD:ACV5556	Animalia	Arthropoda	Insecta	Diptera	Cecidomyiidae	Cecidomyiinae	Vitisiella	Vitisiella brevicauda	foliage_feeder
BOLD:AAG5242	Animalia	Arthropoda	Insecta	Coleoptera	Curculionidae	Entiminae	Exomias	Exomias pellucidus	wood_borer
BOLD:AAL2206	Animalia	Arthropoda	Insecta	Hemiptera	Aphididae	Pterocommatinae	Pterocomma	Pterocomma salicis	sap_feeder
BOLD:AAD7955	Animalia	Arthropoda	Insecta	Hemiptera	Aphididae	Eriosomatinae	Eriosoma	Eriosoma americanum	sap_feeder
BOLD:AAA8628	Animalia	Arthropoda	Insecta	Lepidoptera	Tortricidae	Olethreutinae	Epinotia	Epinotia nanana	foliage_feeder
BOLD:AAA3773	Animalia	Arthropoda	Insecta	Lepidoptera	Notodontidae	Heterocampinae	Heterocampa	Heterocampa guttivitta	foliage_feeder
BOLD:AAA6522	Animalia	Arthropoda	Insecta	Lepidoptera	Geometridae	Ennominae	Macaria	Macaria sexmaculata	foliage_feeder
BOLD:AAA8275	Animalia	Arthropoda	Insecta	Lepidoptera	Noctuidae	Pantheinae	Colocasia	Colocasia propinquilinea	foliage_feeder
BOLD:AAA4508	Animalia	Arthropoda	Insecta	Lepidoptera	Crambidae	Pyraustinae	Achyra	Achyra rantalis	wood_borer
BOLD:ACE9385	Animalia	Arthropoda	Insecta	Lepidoptera	Geometridae	Ennominae	Lambdina	Lambdina fiscellaria	foliage_feeder
BOLD:AAA1588	Animalia	Arthropoda	Insecta	Lepidoptera	Geometridae	Ennominae	Biston	Biston betularia	foliage_feeder
BOLD:AAA4418	Animalia	Arthropoda	Insecta	Lepidoptera	Geometridae	Larentiinae	Eupithecia	Eupithecia lariciata	foliage_feeder
BOLD:AAA8057	Animalia	Arthropoda	Insecta	Lepidoptera	Geometridae	Ennominae	Metarranthis	Metarranthis indeclinata	foliage_feeder
BOLD:AAA9790	Animalia	Arthropoda	Insecta	Lepidoptera	Tortricidae	Olethreutinae	Ecdytolopha	Ecdytolopha insiticiana	foliage_feeder
BOLD:AAG5191	Animalia	Arthropoda	Insecta	Coleoptera	Curculionidae	Entiminae	Otiorhynchus	Otiorhynchus rugosostriatus	root_feeder
BOLD:AAN2436	Animalia	Arthropoda	Insecta	Diptera	Syrphidae	Eristalinae	Merodon	Merodon equestris	foliage_feeder
BOLD:AAF3360	Animalia	Arthropoda	Insecta	Hymenoptera	Tenthredinidae	Allantinae	Eriocampa	Eriocampa ovata	foliage_feeder
BOLD:ACD8683	Animalia	Arthropoda	Insecta	Hymenoptera	Tenthredinidae	Heterarthrinae	Fenusa	Fenusa dohrnii	foliage_feeder
BOLD:ACF4455	Animalia	Arthropoda	Insecta	Hemiptera	Aphididae	Lachninae	Eulachnus	Eulachnus agilis	sap_feeder
BOLD:ACJ1053	Animalia	Arthropoda	Insecta	Thysanoptera	Thripidae	Thripinae	Thrips	Thrips nigropilosus	sap_feeder
BOLD:AAA4507	Animalia	Arthropoda	Insecta	Lepidoptera	Crambidae	Spilomelinae	Udea	Udea rubigalis	wood_borer
BOLD:AAF8473	Animalia	Arthropoda	Insecta	Coleoptera	Chrysomelidae	Galerucinae	Diabrotica	Diabrotica undecimpunctata	root_feeder
BOLD:AAA3347	Animalia	Arthropoda	Insecta	Lepidoptera	Erebidae	Arctiinae	Spilosoma	Spilosoma virginica	foliage_feeder
BOLD:AAW5823	Animalia	Arthropoda	Insecta	Hemiptera	Aphididae	Aphidinae	Aphis	Aphis forbesi	sap_feeder
BOLD:AAG8683	Animalia	Arthropoda	Insecta	Hemiptera	Cicadellidae	Typhlocybinae	Kybos	Kybos luda	sap_feeder
BOLD:AAF5980	Animalia	Arthropoda	Insecta	Hemiptera	Cicadellidae	Typhlocybinae	Zonocyba	Zonocyba pomaria	sap_feeder
BOLD:AAG2810	Animalia	Arthropoda	Insecta	Thysanoptera	Thripidae	Thripinae	Echinothrips	Echinothrips americanus	sap_feeder
BOLD:AAC1374	Animalia	Arthropoda	Insecta	Hemiptera	Aphididae	Aphidinae	Aphis	Aphis nasturtii	sap_feeder
BOLD:AAA7813	Animalia	Arthropoda	Insecta	Lepidoptera	Tortricidae	Tortricinae	Aphelia	Aphelia alleniana	foliage_feeder
BOLD:AAA8796	Animalia	Arthropoda	Insecta	Lepidoptera	Tortricidae	Tortricinae	Acleris	Acleris forsskaleana	foliage_feeder
BOLD:ACD7026	Animalia	Arthropoda	Insecta	Hemiptera	Coccidae	Coccinae	Parthenolecanium	Parthenolecanium corni	sap_feeder
BOLD:AAG4425	Animalia	Arthropoda	Insecta	Coleoptera	Chrysomelidae	Criocerinae	Lema	Lema daturaphila	foliage_feeder
BOLD:ACY8526	Animalia	Arthropoda	Insecta	Coleoptera	Curculionidae	Curculioninae	Anthonomus	Anthonomus musculus	foliage_feeder
BOLD:AAG5209	Animalia	Arthropoda	Insecta	Coleoptera	Curculionidae	Curculioninae	Anthonomus	Anthonomus signatus	foliage_feeder
BOLD:ABX1630	Animalia	Arthropoda	Insecta	Hemiptera	Cicadellidae	Eurymelinae	Pediopsis	Pediopsis tiliae	sap_feeder
BOLD:AAB0800	Animalia	Arthropoda	Insecta	Lepidoptera	Geometridae	Larentiinae	Mesoleuca	Mesoleuca ruficillata	foliage_feeder
BOLD:AAB7938	Animalia	Arthropoda	Insecta	Hemiptera	Aphididae	Aphidinae	Aphis	Aphis glycines	sap_feeder
BOLD:ABX6719	Animalia	Arthropoda	Insecta	Hemiptera	Aphididae	Aphidinae	Ovatus	Ovatus crataegarius	sap_feeder
BOLD:ACK1507	Animalia	Arthropoda	Arachnida	Trombidiformes	Tetranychidae	NA	Panonychus	Panonychus ulmi	sap_feeder
BOLD:ABA4245	Animalia	Arthropoda	Insecta	Hemiptera	Miridae	Phylinae	Atractotomus	Atractotomus mali	sap_feeder
BOLD:AAH6791	Animalia	Arthropoda	Insecta	Coleoptera	Scarabaeidae	Melolonthinae	Phyllophaga	Phyllophaga anxia	foliage_feeder
BOLD:AAD9153	Animalia	Arthropoda	Insecta	Hemiptera	Aphididae	Aphidinae	Lipaphis	Lipaphis pseudobrassicae	sap_feeder
BOLD:AAA5448	Animalia	Arthropoda	Insecta	Lepidoptera	Geometridae	Ennominae	Eutrapela	Eutrapela clemataria	foliage_feeder
BOLD:AAL4230	Animalia	Arthropoda	Insecta	Diptera	Agromyzidae	Phytomyzinae	Phytoliriomyza	Phytoliriomyza melampyga	foliage_feeder
BOLD:AAE6011	Animalia	Arthropoda	Insecta	Hemiptera	Lygaeidae	Orsillinae	Nysius	Nysius niger	sap_feeder
BOLD:AAA8390	Animalia	Arthropoda	Insecta	Lepidoptera	Gelechiidae	Gelechiinae	Exoteleia	Exoteleia dodecella	foliage_feeder
BOLD:AAF5128	Animalia	Arthropoda	Insecta	Lepidoptera	Argyresthiidae	NA	Argyresthia	Argyresthia canadensis	foliage_feeder
BOLD:AAA6293	Animalia	Arthropoda	Insecta	Lepidoptera	Tortricidae	Tortricinae	Cnephasia	Cnephasia asseclana	foliage_feeder
BOLD:AAA2320	Animalia	Arthropoda	Insecta	Lepidoptera	Geometridae	Larentiinae	Eupithecia	Eupithecia palpata	foliage_feeder
BOLD:AAB2329	Animalia	Arthropoda	Insecta	Lepidoptera	Tortricidae	Tortricinae	Xenotemna	Xenotemna pallorana	foliage_feeder
BOLD:AAI6908	Animalia	Arthropoda	Insecta	Hemiptera	Miridae	Orthotylinae	Microtechnites	Microtechnites bractatus	sap_feeder
BOLD:AAK1487	Animalia	Arthropoda	Insecta	Lepidoptera	Sesiidae	Sesiinae	Synanthedon	Synanthedon pictipes	wood_borer
BOLD:AAB3769	Animalia	Arthropoda	Insecta	Lepidoptera	Noctuidae	Noctuinae	Dargida	Dargida diffusa	foliage_feeder
BOLD:AAB2516	Animalia	Arthropoda	Insecta	Lepidoptera	Tortricidae	Olethreutinae	Taniva	Taniva albolineana	foliage_feeder
BOLD:AAB8831	Animalia	Arthropoda	Insecta	Lepidoptera	Erebidae	Erebinae	Zale	Zale lunata	foliage_feeder
BOLD:AAF1527	Animalia	Arthropoda	Insecta	Coleoptera	Chrysomelidae	Criocerinae	Crioceris	Crioceris duodecimpunctata	foliage_feeder
BOLD:AAG5198	Animalia	Arthropoda	Insecta	Coleoptera	Curculionidae	Entiminae	Otiorhynchus	Otiorhynchus ovatus	root_feeder
BOLD:ABA5828	Animalia	Arthropoda	Insecta	Hemiptera	Cicadellidae	Typhlocybinae	Edwardsiana	Edwardsiana rosae	sap_feeder
BOLD:ACL2247	Animalia	Arthropoda	Insecta	Hemiptera	Cicadellidae	Typhlocybinae	Eupteryx	Eupteryx flavoscuta	sap_feeder
BOLD:ACR3902	Animalia	Arthropoda	Insecta	Hemiptera	Miridae	Phylinae	Sthenarus	Sthenarus rotermundi	sap_feeder
BOLD:AAE2094	Animalia	Arthropoda	Insecta	Coleoptera	Buprestidae	Buprestinae	Chrysobothris	Chrysobothris femorata	wood_borer
BOLD:AAI6183	Animalia	Arthropoda	Insecta	Lepidoptera	Incurvariidae	Incurvariinae	Paraclemensia	Paraclemensia acerifoliella	foliage_feeder
BOLD:AAC9866	Animalia	Arthropoda	Insecta	Hemiptera	Aphididae	Calaphidinae	Myzocallis	Myzocallis coryli	sap_feeder
BOLD:AAB4832	Animalia	Arthropoda	Insecta	Lepidoptera	Crambidae	Glaphyriinae	Evergestis	Evergestis pallidata	wood_borer
BOLD:AAF4878	Animalia	Arthropoda	Insecta	Hymenoptera	Diprionidae	Diprioninae	Diprion	Diprion similis	foliage_feeder
BOLD:AAA7894	Animalia	Arthropoda	Insecta	Lepidoptera	Tortricidae	Olethreutinae	Catastega	Catastega aceriella	foliage_feeder
BOLD:AAA4442	Animalia	Arthropoda	Insecta	Lepidoptera	Geometridae	Ennominae	Tetracis	Tetracis cachexiata	foliage_feeder
BOLD:AAA6018	Animalia	Arthropoda	Insecta	Lepidoptera	Geometridae	Ennominae	Tetracis	Tetracis crocallata	foliage_feeder
BOLD:AAG7795	Animalia	Arthropoda	Insecta	Hymenoptera	Diprionidae	Diprioninae	Neodiprion	Neodiprion sertifer	foliage_feeder
BOLD:AAA4183	Animalia	Arthropoda	Insecta	Hemiptera	Aphididae	Aphidinae	Aphis	Aphis spiraecola	sap_feeder
BOLD:AAD3961	Animalia	Arthropoda	Insecta	Hemiptera	Aphididae	Aphidinae	Chaetosiphon	Chaetosiphon fragaefolii	sap_feeder
BOLD:AAI4926	Animalia	Arthropoda	Insecta	Hemiptera	Aphididae	Calaphidinae	Euceraphis	Euceraphis betulae	sap_feeder
BOLD:ABA9076	Animalia	Arthropoda	Insecta	Coleoptera	Latridiidae	Latridiinae	Cartodere	Cartodere constricta	fungivore
BOLD:AEY1214	Animalia	Arthropoda	Insecta	Lepidoptera	Tortricidae	Tortricinae	Choristoneura	Choristoneura parallela	foliage_feeder
BOLD:AAE2212	Animalia	Arthropoda	Insecta	Diptera	Tephritidae	Trypetinae	Strauzia	Strauzia longipennis	wood_borer
BOLD:AAD9195	Animalia	Arthropoda	Insecta	Lepidoptera	Argyresthiidae	NA	Argyresthia	Argyresthia thuiella	foliage_feeder
BOLD:AAE3307	Animalia	Arthropoda	Insecta	Lepidoptera	Gracillariidae	Lithocolletinae	Cameraria	Cameraria aceriella	foliage_feeder
BOLD:ABY2268	Animalia	Arthropoda	Insecta	Coleoptera	Laemophloeidae	NA	Cryptolestes	Cryptolestes ferrugineus	seed_feeder
BOLD:AAA2518	Animalia	Arthropoda	Insecta	Lepidoptera	Crambidae	Crambinae	Chrysoteuchia	Chrysoteuchia topiarius	wood_borer
BOLD:AAA3053	Animalia	Arthropoda	Insecta	Lepidoptera	Geometridae	Ennominae	Pero	Pero morrisonaria	foliage_feeder
BOLD:AAH0345	Animalia	Arthropoda	Insecta	Coleoptera	Scarabaeidae	Melolonthinae	Macrodactylus	Macrodactylus subspinosus	foliage_feeder
BOLD:AAD6827	Animalia	Arthropoda	Insecta	Lepidoptera	Pterophoridae	Pterophorinae	Geina	Geina tenuidactylus	foliage_feeder
BOLD:AAB3918	Animalia	Arthropoda	Insecta	Lepidoptera	Erebidae	Arctiinae	Lophocampa	Lophocampa caryae	foliage_feeder
BOLD:AAB2218	Animalia	Arthropoda	Insecta	Hemiptera	Miridae	Mirinae	Lygocoris	Lygocoris pabulinus	sap_feeder
BOLD:AAA2435	Animalia	Arthropoda	Insecta	Lepidoptera	Erebidae	Arctiinae	Hyphantria	Hyphantria cunea	foliage_feeder
BOLD:ACE4129	Animalia	Arthropoda	Insecta	Lepidoptera	Tortricidae	Olethreutinae	Cydia	Cydia latiferreana	foliage_feeder
BOLD:ACJ7053	Animalia	Arthropoda	Insecta	Hemiptera	Cicadellidae	Deltocephalinae	Fieberiella	Fieberiella florii	sap_feeder
BOLD:AAZ2091	Animalia	Arthropoda	Insecta	Hemiptera	Aphrophoridae	Aphrophorinae	Aphrophora	Aphrophora alni	sap_feeder
BOLD:AAA3564	Animalia	Arthropoda	Insecta	Lepidoptera	Tortricidae	Tortricinae	Clepsis	Clepsis persicana	foliage_feeder
BOLD:ABX6748	Animalia	Arthropoda	Insecta	Lepidoptera	Carposinidae	NA	Carposina	Carposina sasakii	fruit_feeder
BOLD:AAB5543	Animalia	Arthropoda	Insecta	Lepidoptera	Coleophoridae	Coleophorinae	Coleophora	Coleophora serratella	foliage_feeder
BOLD:AAA2319	Animalia	Arthropoda	Insecta	Lepidoptera	Geometridae	Larentiinae	Eupithecia	Eupithecia subfuscata	foliage_feeder
BOLD:AAK9465	Animalia	Arthropoda	Insecta	Hymenoptera	Tenthredinidae	Nematinae	Pristiphora	Pristiphora geniculata	foliage_feeder
BOLD:ADE3323	Animalia	Arthropoda	Insecta	Hemiptera	Liviidae	Euphyllurinae	Psyllopsis	Psyllopsis discrepans	sap_feeder
BOLD:AAI3972	Animalia	Arthropoda	Insecta	Hemiptera	Aphididae	Lachninae	Cinara	Cinara pilicornis	sap_feeder
BOLD:AAA6453	Animalia	Arthropoda	Insecta	Orthoptera	Acrididae	Melanoplinae	Melanoplus	Melanoplus bivittatus	foliage_feeder
BOLD:AAO2301	Animalia	Arthropoda	Insecta	Coleoptera	Nitidulidae	Nitidulinae	Stelidota	Stelidota geminata	fruit_feeder
BOLD:AAC5979	Animalia	Arthropoda	Insecta	Hemiptera	Aphididae	Eriosomatinae	Pemphigus	Pemphigus populitransversus	sap_feeder
BOLD:AAZ1211	Animalia	Arthropoda	Insecta	Coleoptera	Cerambycidae	Cerambycinae	Anelaphus	Anelaphus villosus	wood_borer
BOLD:AAB9081	Animalia	Arthropoda	Insecta	Hemiptera	Aphididae	Aphidinae	Hyalopterus	Hyalopterus pruni	sap_feeder
BOLD:AAE0550	Animalia	Arthropoda	Insecta	Hemiptera	Aphididae	Aphidinae	Dysaphis	Dysaphis plantaginea	sap_feeder
BOLD:AAC9649	Animalia	Arthropoda	Insecta	Lepidoptera	Tortricidae	Olethreutinae	Proteoteras	Proteoteras willingana	foliage_feeder
BOLD:AAI4156	Animalia	Arthropoda	Insecta	Hemiptera	Aphididae	Chaitophorinae	Chaitophorus	Chaitophorus viminicola	sap_feeder
BOLD:ACX9120	Animalia	Arthropoda	Insecta	Thysanoptera	Thripidae	Thripinae	Aptinothrips	Aptinothrips stylifer	sap_feeder
BOLD:AAF0418	Animalia	Arthropoda	Insecta	Coleoptera	Scarabaeidae	Rutelinae	Popillia	Popillia japonica	foliage_feeder
BOLD:AAA7614	Animalia	Arthropoda	Insecta	Lepidoptera	Tortricidae	Olethreutinae	Cydia	Cydia nigricana	foliage_feeder
BOLD:AAO4906	Animalia	Arthropoda	Insecta	Coleoptera	Curculionidae	Hyperinae	Hypera	Hypera meles	foliage_feeder
BOLD:ABX5085	Animalia	Arthropoda	Insecta	Hemiptera	Aphididae	Lachninae	Cinara	Cinara pineti	sap_feeder
BOLD:AAE7240	Animalia	Arthropoda	Insecta	Orthoptera	Gryllidae	Gryllinae	Gryllus	Gryllus pennsylvanicus	seed_feeder
BOLD:AAF7962	Animalia	Arthropoda	Insecta	Coleoptera	Buprestidae	Agrilinae	Agrilus	Agrilus ruficollis	wood_borer
BOLD:AAA7683	Animalia	Arthropoda	Insecta	Hemiptera	Aphididae	Aphidinae	Myzus	Myzus persicae	sap_feeder
BOLD:AEO2045	Animalia	Arthropoda	Insecta	Coleoptera	Chrysomelidae	Galerucinae	Systena	Systena frontalis	foliage_feeder
BOLD:AAC9993	Animalia	Arthropoda	Insecta	Lepidoptera	Gelechiidae	Gelechiinae	Athrips	Athrips mouffetella	foliage_feeder
BOLD:AAD1195	Animalia	Arthropoda	Insecta	Coleoptera	Curculionidae	Scolytinae	Scolytus	Scolytus multistriatus	wood_borer
BOLD:AAM5079	Animalia	Arthropoda	Insecta	Hemiptera	Coreidae	Coreinae	Anasa	Anasa armigera	sap_feeder
BOLD:AAA7166	Animalia	Arthropoda	Insecta	Lepidoptera	Nymphalidae	Nymphalinae	Nymphalis	Nymphalis antiopa	foliage_feeder
BOLD:ABY5257	Animalia	Arthropoda	Insecta	Lepidoptera	Noctuidae	Noctuinae	Apamea	Apamea devastator	foliage_feeder
BOLD:AAF0377	Animalia	Arthropoda	Insecta	Lepidoptera	Elachistidae	Agonoxeninae	Blastodacna	Blastodacna atra	foliage_feeder
BOLD:ABW4612	Animalia	Arthropoda	Insecta	Coleoptera	Curculionidae	Scolytinae	Anisandrus	Anisandrus maiche	wood_borer
BOLD:AAB3155	Animalia	Arthropoda	Insecta	Lepidoptera	Tortricidae	Tortricinae	Argyrotaenia	Argyrotaenia quadrifasciana	foliage_feeder
BOLD:AAG2530	Animalia	Arthropoda	Insecta	Coleoptera	Chrysomelidae	Eumolpinae	Bromius	Bromius obscurus	foliage_feeder
BOLD:AAA3532	Animalia	Arthropoda	Insecta	Lepidoptera	Tortricidae	Olethreutinae	Cydia	Cydia pomonella	foliage_feeder
BOLD:AAC6837	Animalia	Arthropoda	Insecta	Hemiptera	Aphididae	Eriosomatinae	Eriosoma	Eriosoma lanigerum	sap_feeder
BOLD:AAA2513	Animalia	Arthropoda	Insecta	Hemiptera	Aphididae	Eriosomatinae	Pemphigus	Pemphigus betae	sap_feeder
BOLD:AAB9332	Animalia	Arthropoda	Insecta	Hemiptera	Aphididae	Aphidinae	Nasonovia	Nasonovia ribisnigri	sap_feeder
BOLD:ABW7663	Animalia	Arthropoda	Insecta	Hemiptera	Cicadellidae	Eurymelinae	Macropsis	Macropsis fuscula	sap_feeder
BOLD:ABZ4399	Animalia	Arthropoda	Insecta	Lepidoptera	Tortricidae	Olethreutinae	Spilonota	Spilonota ocellana	foliage_feeder
BOLD:AAE7922	Animalia	Arthropoda	Insecta	Hemiptera	Miridae	Mirinae	Camptozygum	Camptozygum aequale	sap_feeder
BOLD:AAB9118	Animalia	Arthropoda	Insecta	Lepidoptera	Sphingidae	Sphinginae	Manduca	Manduca quinquemaculatus	foliage_feeder
BOLD:AAA6292	Animalia	Arthropoda	Insecta	Lepidoptera	Tortricidae	Tortricinae	Cnephasia	Cnephasia stephensiana	foliage_feeder
BOLD:AAC0920	Animalia	Arthropoda	Insecta	Lepidoptera	Gelechiidae	Gelechiinae	Coleotechnites	Coleotechnites atrupictella	foliage_feeder
BOLD:AAB2851	Animalia	Arthropoda	Insecta	Lepidoptera	Gelechiidae	Gelechiinae	Recurvaria	Recurvaria nanella	foliage_feeder
BOLD:AAH2871	Animalia	Arthropoda	Insecta	Hemiptera	Aphididae	Anoeciinae	Anoecia	Anoecia corni	sap_feeder
BOLD:AAJ8381	Animalia	Arthropoda	Insecta	Lepidoptera	Argyresthiidae	NA	Argyresthia	Argyresthia aureoargentella	foliage_feeder
BOLD:AAU7332	Animalia	Arthropoda	Insecta	Coleoptera	Chrysomelidae	Galerucinae	Epitrix	Epitrix tuberis	foliage_feeder
BOLD:AAF2955	Animalia	Arthropoda	Insecta	Lepidoptera	Sesiidae	Sesiinae	Synanthedon	Synanthedon scitula	wood_borer
BOLD:AAL1083	Animalia	Arthropoda	Insecta	Coleoptera	Chrysomelidae	Galerucinae	Pyrrhalta	Pyrrhalta viburni	foliage_feeder
BOLD:ACQ1252	Animalia	Arthropoda	Insecta	Coleoptera	Laemophloeidae	NA	Cryptolestes	Cryptolestes turcicus	seed_feeder
BOLD:AAB7442	Animalia	Arthropoda	Insecta	Lepidoptera	Tortricidae	Tortricinae	Archips	Archips cerasivorana	foliage_feeder
BOLD:AAD6293	Animalia	Arthropoda	Insecta	Hemiptera	Aphididae	Eriosomatinae	Mordwilkoja	Mordwilkoja vagabunda	sap_feeder
BOLD:AAG4442	Animalia	Arthropoda	Insecta	Coleoptera	Chrysomelidae	Galerucinae	Tricholochmaea	Tricholochmaea cavicollis	foliage_feeder
BOLD:ABW6140	Animalia	Arthropoda	Insecta	Hemiptera	Cicadellidae	Typhlocybinae	Aguriahana	Aguriahana stellulata	sap_feeder
BOLD:AAB0267	Animalia	Arthropoda	Insecta	Lepidoptera	Tortricidae	Tortricinae	Acleris	Acleris curvalana	foliage_feeder
BOLD:AAA4742	Animalia	Arthropoda	Insecta	Lepidoptera	Noctuidae	Noctuinae	Melanchra	Melanchra adjuncta	foliage_feeder
BOLD:AAD1735	Animalia	Arthropoda	Insecta	Coleoptera	Curculionidae	Cryptorhynchinae	Cryptorhynchus	Cryptorhynchus lapathi	foliage_feeder
BOLD:AAB4167	Animalia	Arthropoda	Insecta	Lepidoptera	Crambidae	Pyraustinae	Loxostege	Loxostege sticticalis	wood_borer
BOLD:ABX3602	Animalia	Arthropoda	Insecta	Coleoptera	Mycetophagidae	Mycetophaginae	Typhaea	Typhaea stercorea	fungivore
BOLD:AAE1232	Animalia	Arthropoda	Insecta	Lepidoptera	Coleophoridae	Coleophorinae	Coleophora	Coleophora limosipennella	foliage_feeder
BOLD:ACY9559	Animalia	Arthropoda	Insecta	Coleoptera	Elateridae	Oestodinae	Oestodes	Oestodes tenuicollis	root_feeder
BOLD:ABZ5251	Animalia	Arthropoda	Insecta	Lepidoptera	Geometridae	Geometrinae	Nemoria	Nemoria bistriaria	foliage_feeder
BOLD:AAC3947	Animalia	Arthropoda	Insecta	Hemiptera	Phylloxeridae	Phylloxerinae	Daktulosphaira	Daktulosphaira vitifoliae	sap_feeder
BOLD:AAC1773	Animalia	Arthropoda	Insecta	Lepidoptera	Sesiidae	Sesiinae	Synanthedon	Synanthedon exitiosa	wood_borer
BOLD:AAB5012	Animalia	Arthropoda	Insecta	Coleoptera	Chrysomelidae	Galerucinae	Diabrotica	Diabrotica barberi	root_feeder
BOLD:AAD0131	Animalia	Arthropoda	Insecta	Hemiptera	Aphididae	Calaphidinae	Eucallipterus	Eucallipterus tiliae	sap_feeder
BOLD:AAE3943	Animalia	Arthropoda	Insecta	Hemiptera	Miridae	Phylinae	Plagiognathus	Plagiognathus chrysanthemi	sap_feeder
BOLD:AAB0523	Animalia	Arthropoda	Insecta	Lepidoptera	Tortricidae	Olethreutinae	Grapholita	Grapholita molesta	foliage_feeder
BOLD:ABX2622	Animalia	Arthropoda	Insecta	Hemiptera	Cicadellidae	Deltocephalinae	Orientus	Orientus ishidae	sap_feeder
BOLD:AAB3613	Animalia	Arthropoda	Insecta	Thysanoptera	Phlaeothripidae	Phlaeothripinae	Haplothrips	Haplothrips leucanthemi	sap_feeder
BOLD:ACV5738	Animalia	Arthropoda	Insecta	Hemiptera	Aphididae	Aphidinae	Amphorophora	Amphorophora agathonica	sap_feeder
BOLD:AAA5565	Animalia	Arthropoda	Insecta	Hemiptera	Aphididae	Aphidinae	Aphis	Aphis fabae	sap_feeder
BOLD:AAA2633	Animalia	Arthropoda	Insecta	Lepidoptera	Noctuidae	Noctuinae	Noctua	Noctua comes	foliage_feeder
BOLD:ABZ1428	Animalia	Arthropoda	Insecta	Lepidoptera	Noctuidae	Noctuinae	Anarta	Anarta trifolii	foliage_feeder
BOLD:AAB1406	Animalia	Arthropoda	Insecta	Lepidoptera	Erebidae	Arctiinae	Estigmene	Estigmene acrea	foliage_feeder
BOLD:AAA0951	Animalia	Arthropoda	Insecta	Lepidoptera	Nolidae	Chloephorinae	Garella	Garella nilotica	foliage_feeder
BOLD:AAE3554	Animalia	Arthropoda	Insecta	Hemiptera	Aphididae	Aphidinae	Rhopalosiphum	Rhopalosiphum nymphaeae	sap_feeder
BOLD:AAC2499	Animalia	Arthropoda	Insecta	Diptera	Drosophilidae	Drosophilinae	Drosophila	Drosophila suzukii	fruit_feeder
BOLD:AAB2626	Animalia	Arthropoda	Insecta	Lepidoptera	Ypsolophidae	Ypsolophinae	Ypsolopha	Ypsolopha dentella	foliage_feeder
BOLD:ABZ7359	Animalia	Arthropoda	Insecta	Lepidoptera	Erebidae	Arctiinae	Halysidota	Halysidota harrisii	foliage_feeder
BOLD:AAC1372	Animalia	Arthropoda	Insecta	Hemiptera	Aphididae	Aphidinae	Aphis	Aphis nerii	sap_feeder
BOLD:AAH0253	Animalia	Arthropoda	Insecta	Coleoptera	Chrysomelidae	Galerucinae	Systena	Systena blanda	foliage_feeder
BOLD:AAI0406	Animalia	Arthropoda	Insecta	Hemiptera	Aphididae	Aphidinae	Rhopalosiphum	Rhopalosiphum rufiabdominale	sap_feeder
BOLD:AAF3338	Animalia	Arthropoda	Insecta	Lepidoptera	Noctuidae	Noctuinae	Striacosta	Striacosta albicosta	foliage_feeder
BOLD:AAA7347	Animalia	Arthropoda	Insecta	Lepidoptera	Sphingidae	Sphinginae	Manduca	Manduca sexta	foliage_feeder
BOLD:AAA4550	Animalia	Arthropoda	Insecta	Lepidoptera	Geometridae	Ennominae	Melanolophia	Melanolophia imitata	foliage_feeder
BOLD:AAN9744	Animalia	Arthropoda	Insecta	Coleoptera	Curculionidae	Hyperinae	Hypera	Hypera postica	foliage_feeder
BOLD:ABY9250	Animalia	Arthropoda	Insecta	Lepidoptera	Noctuidae	Noctuinae	Spodoptera	Spodoptera ornithogalli	foliage_feeder
BOLD:AAE2986	Animalia	Arthropoda	Insecta	Hemiptera	Miridae	Phylinae	Campylomma	Campylomma verbasci	sap_feeder
BOLD:AAH9980	Animalia	Arthropoda	Insecta	Coleoptera	Ptinidae	Anobiinae	Stegobium	Stegobium paniceum	wood_borer
BOLD:AAB3277	Animalia	Arthropoda	Insecta	Lepidoptera	Noctuidae	Amphipyrinae	Amphipyra	Amphipyra tragopoginis	foliage_feeder
BOLD:AAA7955	Animalia	Arthropoda	Insecta	Lepidoptera	Noctuidae	Acronictinae	Acronicta	Acronicta impressa	foliage_feeder
BOLD:AAI3665	Animalia	Arthropoda	Insecta	Hemiptera	Aphididae	Aphidinae	Capitophorus	Capitophorus hippophaes	sap_feeder
BOLD:AAP1367	Animalia	Arthropoda	Insecta	Hymenoptera	Tenthredinidae	Heterarthrinae	Caliroa	Caliroa cerasi	foliage_feeder
BOLD:AAH0130	Animalia	Arthropoda	Insecta	Coleoptera	Curculionidae	Entiminae	Sitona	Sitona hispidulus	root_feeder
BOLD:AAC9720	Animalia	Arthropoda	Insecta	Diptera	Tephritidae	Trypetinae	Rhagoletis	Rhagoletis cingulata	fruit_feeder
BOLD:AAC0054	Animalia	Arthropoda	Insecta	Lepidoptera	Gracillariidae	Gracillariinae	Gracillaria	Gracillaria syringella	foliage_feeder
BOLD:AEJ3450	Animalia	Arthropoda	Insecta	Hemiptera	Cicadellidae	Eurymelinae	Rhytidodus	Rhytidodus decimusquartus	sap_feeder
BOLD:AAC5134	Animalia	Arthropoda	Insecta	Lepidoptera	Tineidae	Nemapogoninae	Nemapogon	Nemapogon granella	seed_feeder
BOLD:AAD4538	Animalia	Arthropoda	Insecta	Hemiptera	Aphididae	Aphidinae	Rhopalosiphum	Rhopalosiphum maidis	sap_feeder
BOLD:AAW7608	Animalia	Arthropoda	Insecta	Hemiptera	Aphididae	Aphidinae	Brachycorynella	Brachycorynella asparagi	sap_feeder
BOLD:ABV3850	Animalia	Arthropoda	Insecta	Coleoptera	Curculionidae	Entiminae	Sitona	Sitona obsoletus	root_feeder
BOLD:AAN6182	Animalia	Arthropoda	Insecta	Coleoptera	Curculionidae	Entiminae	Cyrtepistomus	Cyrtepistomus castaneus	wood_borer
BOLD:ABZ0147	Animalia	Arthropoda	Insecta	Lepidoptera	Noctuidae	Noctuinae	Amphipoea	Amphipoea interoceanica	foliage_feeder
BOLD:AAB2572	Animalia	Arthropoda	Insecta	Hemiptera	Aphididae	Aphidinae	Aulacorthum	Aulacorthum solani	sap_feeder
BOLD:AAG3894	Animalia	Arthropoda	Insecta	Hemiptera	Aphididae	Eriosomatinae	Tetraneura	Tetraneura ulmi	sap_feeder
BOLD:ACZ4231	Animalia	Arthropoda	Insecta	Thysanoptera	Thripidae	Thripinae	Frankliniella	Frankliniella occidentalis	sap_feeder
BOLD:AAA4057	Animalia	Arthropoda	Insecta	Lepidoptera	Geometridae	Ennominae	Hypagyrtis	Hypagyrtis piniata	foliage_feeder
BOLD:AAA2634	Animalia	Arthropoda	Insecta	Lepidoptera	Noctuidae	Noctuinae	Euxoa	Euxoa messoria	foliage_feeder
BOLD:AAD4999	Animalia	Arthropoda	Insecta	Coleoptera	Chrysomelidae	Galerucinae	Diabrotica	Diabrotica virgifera	root_feeder
BOLD:AAC5621	Animalia	Arthropoda	Insecta	Lepidoptera	Sesiidae	Tinthiinae	Pennisetia	Pennisetia marginatum	foliage_feeder
BOLD:AAA6794	Animalia	Arthropoda	Insecta	Lepidoptera	Noctuidae	Plusiinae	Chrysodeixis	Chrysodeixis includens	foliage_feeder
BOLD:AAA5081	Animalia	Arthropoda	Insecta	Lepidoptera	Noctuidae	Noctuinae	Nephelodes	Nephelodes minians	foliage_feeder
BOLD:ABZ5815	Animalia	Arthropoda	Insecta	Lepidoptera	Noctuidae	Heliothinae	Helicoverpa	Helicoverpa zea	foliage_feeder
BOLD:ACU3641	Animalia	Arthropoda	Insecta	Coleoptera	Meloidae	Meloinae	Epicauta	Epicauta pensylvanica	foliage_feeder
BOLD:AAA4532	Animalia	Arthropoda	Insecta	Lepidoptera	Noctuidae	Noctuinae	Spodoptera	Spodoptera frugiperda	foliage_feeder
BOLD:AAG3571	Animalia	Arthropoda	Insecta	Hymenoptera	Diprionidae	Diprioninae	Gilpinia	Gilpinia hercyniae	foliage_feeder
BOLD:AAD2527	Animalia	Arthropoda	Insecta	Hemiptera	Aphididae	Aphidinae	Cavariella	Cavariella aegopodii	sap_feeder
BOLD:AAC2265	Animalia	Arthropoda	Insecta	Hemiptera	Adelgidae	NA	Pineus	Pineus strobi	sap_feeder
BOLD:AAA3312	Animalia	Arthropoda	Insecta	Lepidoptera	Noctuidae	Noctuinae	Eurois	Eurois occulta	foliage_feeder
BOLD:ACG8663	Animalia	Arthropoda	Insecta	Coleoptera	Curculionidae	Entiminae	Otiorhynchus	Otiorhynchus sulcatus	root_feeder
BOLD:AES5207	Animalia	Arthropoda	Insecta	Diptera	Agromyzidae	Phytomyzinae	Liriomyza	Liriomyza trifolii	foliage_feeder
BOLD:AAM9563	Animalia	Arthropoda	Insecta	Hemiptera	Pentatomidae	Pentatominae	Halyomorpha	Halyomorpha halys	sap_feeder
BOLD:AAC5564	Animalia	Arthropoda	Insecta	Hemiptera	Miridae	Mirinae	Adelphocoris	Adelphocoris rapidus	sap_feeder
BOLD:AAB1159	Animalia	Arthropoda	Insecta	Lepidoptera	Geometridae	Ennominae	Lycia	Lycia ursaria	foliage_feeder
BOLD:AAD4032	Animalia	Arthropoda	Insecta	Hemiptera	Aleyrodidae	Aleyrodinae	Trialeurodes	Trialeurodes vaporariorum	sap_feeder
BOLD:ACA6323	Animalia	Arthropoda	Insecta	Coleoptera	Scarabaeidae	Melolonthinae	Hoplia	Hoplia trifasciata	foliage_feeder
BOLD:AAA6112	Animalia	Arthropoda	Insecta	Lepidoptera	Sphingidae	Smerinthinae	Paonias	Paonias myops	foliage_feeder
BOLD:ADS3950	Animalia	Arthropoda	Insecta	Coleoptera	Curculionidae	Cyclominae	Listronotus	Listronotus oregonensis	root_feeder
BOLD:AAJ8898	Animalia	Arthropoda	Insecta	Lepidoptera	Psychidae	Psychinae	Apterona	Apterona helicoidella	foliage_feeder
BOLD:AAA6709	Animalia	Arthropoda	Insecta	Lepidoptera	Sphingidae	Sphinginae	Ceratomia	Ceratomia undulosa	foliage_feeder
BOLD:AAC0843	Animalia	Arthropoda	Insecta	Lepidoptera	Sesiidae	Sesiinae	Podosesia	Podosesia syringae	foliage_feeder
BOLD:AAC1840	Animalia	Arthropoda	Insecta	Lepidoptera	Sesiidae	Sesiinae	Synanthedon	Synanthedon tipuliformis	wood_borer
BOLD:AAJ4743	Animalia	Arthropoda	Insecta	Hymenoptera	Cimbicidae	Abiinae	Abia	Abia fasciata	foliage_feeder
BOLD:AAJ0023	Animalia	Arthropoda	Insecta	Coleoptera	Curculionidae	Scolytinae	Crypturgus	Crypturgus pusillus	wood_borer
BOLD:AAB2628	Animalia	Arthropoda	Insecta	Lepidoptera	Noctuidae	Plusiinae	Autographa	Autographa californica	foliage_feeder
BOLD:ACF1807	Animalia	Arthropoda	Insecta	Hemiptera	Aphididae	Aphidinae	Aphis	Aphis asclepiadis	sap_feeder
BOLD:AAI7918	Animalia	Arthropoda	Insecta	Coleoptera	Dermestidae	Attageninae	Attagenus	Attagenus unicolor	foliage_feeder
BOLD:AAB4667	Animalia	Arthropoda	Insecta	Lepidoptera	Papilionidae	Papilioninae	Papilio	Papilio polyxenes	foliage_feeder
BOLD:ADP1031	Animalia	Arthropoda	Insecta	Coleoptera	Curculionidae	Cossoninae	Stenomimus	Stenomimus pallidus	wood_borer
BOLD:AAA2279	Animalia	Arthropoda	Insecta	Lepidoptera	Notodontidae	Phalerinae	Nadata	Nadata gibbosa	foliage_feeder
BOLD:AAF4554	Animalia	Arthropoda	Insecta	Coleoptera	Cerambycidae	Cerambycinae	Megacyllene	Megacyllene robiniae	wood_borer
BOLD:AAA5337	Animalia	Arthropoda	Insecta	Lepidoptera	Nymphalidae	Nymphalinae	Vanessa	Vanessa cardui	foliage_feeder
BOLD:ACE4784	Animalia	Arthropoda	Insecta	Lepidoptera	Noctuidae	Noctuinae	Spodoptera	Spodoptera praefica	foliage_feeder
BOLD:AAB6094	Animalia	Arthropoda	Insecta	Hemiptera	Aphididae	Calaphidinae	Callipterinella	Callipterinella calliptera	sap_feeder
BOLD:AAC6347	Animalia	Arthropoda	Insecta	Hemiptera	Aphididae	Lachninae	Eulachnus	Eulachnus rileyi	sap_feeder
BOLD:AEJ8875	Animalia	Arthropoda	Insecta	Lepidoptera	Crambidae	Pyraustinae	Ostrinia	Ostrinia nubilalis	wood_borer
BOLD:AAB2274	Animalia	Arthropoda	Insecta	Lepidoptera	Erebidae	Lymantriinae	Dasychira	Dasychira plagiata	foliage_feeder
BOLD:AAJ3619	Animalia	Arthropoda	Insecta	Hemiptera	Aphididae	Lachninae	Cinara	Cinara costata	sap_feeder
BOLD:AAE9476	Animalia	Arthropoda	Insecta	Hemiptera	Aphididae	Aphidinae	Cryptomyzus	Cryptomyzus ribis	sap_feeder
BOLD:AAA3301	Animalia	Arthropoda	Insecta	Lepidoptera	Tortricidae	Tortricinae	Choristoneura	Choristoneura conflictana	foliage_feeder
BOLD:AAA9812	Animalia	Arthropoda	Insecta	Lepidoptera	Tortricidae	Olethreutinae	Rhopobota	Rhopobota naevana	foliage_feeder
BOLD:AAC7513	Animalia	Arthropoda	Insecta	Hemiptera	Aphididae	Calaphidinae	Pterocallis	Pterocallis alni	sap_feeder
BOLD:AAB2802	Animalia	Arthropoda	Insecta	Hemiptera	Aphididae	Aphidinae	Myzus	Myzus cerasi	sap_feeder
BOLD:AAN8310	Animalia	Arthropoda	Insecta	Hemiptera	Cicadellidae	Deltocephalinae	Opsius	Opsius stactogalus	sap_feeder
BOLD:AAC3409	Animalia	Arthropoda	Insecta	Lepidoptera	Noctuidae	Plusiinae	Trichoplusia	Trichoplusia ni	foliage_feeder
