# Supplementary material for: Metabarcoding arthropods in agroecosystems in Southern Ontario, Canada
Source: Biodivers Data J. 2025 Jun 19;13:e158459. doi: 10.3897/BDJ.13.e158459 (PMC12238963; doi:10.3897/BDJ.13.e158459)
Supplement: Supplementary material 4 — Pollinator Species [file bdj-13-e158459-s004.csv]

BIN	kingdom	phylum	class	order	family	subfamily	genus	species
BOLD:AAA8109	Animalia	Arthropoda	Insecta	Lepidoptera	Gelechiidae	Dichomeridinae	Dichomeris	Dichomeris ligulella
BOLD:AAA9899	Animalia	Arthropoda	Insecta	Hemiptera	Aphididae	Aphidinae	Rhopalosiphum	Rhopalosiphum padi
BOLD:AAU6932	Animalia	Arthropoda	Insecta	Coleoptera	Nitidulidae	Cryptarchinae	Glischrochilus	Glischrochilus fasciatus
BOLD:AAC6233	Animalia	Arthropoda	Insecta	Hemiptera	Nabidae	Nabinae	Nabis	Nabis roseipennis
BOLD:AAC6088	Animalia	Arthropoda	Insecta	Diptera	Syrphidae	Syrphinae	Syrphus	Syrphus torvus
BOLD:ADH8052	Animalia	Arthropoda	Insecta	Coleoptera	Cleridae	Clerinae	Enoclerus	Enoclerus nigripes
BOLD:AAJ1690	Animalia	Arthropoda	Insecta	Lepidoptera	Gelechiidae	Anomologinae	Aristotelia	Aristotelia pudibundella
BOLD:AAG1769	Animalia	Arthropoda	Insecta	Diptera	Muscidae	Coenosiinae	Neodexiopsis	Neodexiopsis calopyga
BOLD:AAB0868	Animalia	Arthropoda	Insecta	Diptera	Calliphoridae	Calliphorinae	Cynomya	Cynomya cadaverina
BOLD:AAG5219	Animalia	Arthropoda	Insecta	Coleoptera	Anthribidae	Anthribinae	Euparius	Euparius marmoreus
BOLD:AAA2590	Animalia	Arthropoda	Insecta	Lepidoptera	Noctuidae	Noctuinae	Xestia	Xestia smithii
BOLD:AAE2703	Animalia	Arthropoda	Insecta	Diptera	Drosophilidae	Drosophilinae	Chymomyza	Chymomyza amoena
BOLD:AAB9140	Animalia	Arthropoda	Insecta	Diptera	Calliphoridae	Chrysomyinae	Phormia	Phormia regina
BOLD:AAU7326	Animalia	Arthropoda	Insecta	Coleoptera	Brentidae	Apioninae	Betulapion	Betulapion simile
BOLD:ACF8552	Animalia	Arthropoda	Insecta	Coleoptera	Anthicidae	Anthicinae	Malporus	Malporus formicarius
BOLD:AAC2855	Animalia	Arthropoda	Insecta	Diptera	Sepsidae	Sepsinae	Sepsis	Sepsis neocynipsea
BOLD:AAE0821	Animalia	Arthropoda	Insecta	Hemiptera	Rhopalidae	Serinethinae	Boisea	Boisea rubrolineata
BOLD:AAG2479	Animalia	Arthropoda	Insecta	Diptera	Anthomyiidae	Pegomyinae	Pegomya	Pegomya flavifrons
BOLD:AEI1217	Animalia	Arthropoda	Insecta	Diptera	Syrphidae	Syrphinae	Eupeodes	Eupeodes latifasciatus
BOLD:AAA8638	Animalia	Arthropoda	Insecta	Lepidoptera	Nymphalidae	Nymphalinae	Vanessa	Vanessa atalanta
BOLD:AAE0844	Animalia	Arthropoda	Insecta	Hemiptera	Pentatomidae	Pentatominae	Euschistus	Euschistus variolarius
BOLD:AAB4237	Animalia	Arthropoda	Insecta	Lepidoptera	Gelechiidae	Gelechiinae	Telphusa	Telphusa longifasciella
BOLD:AAG5247	Animalia	Arthropoda	Insecta	Coleoptera	Brentidae	Apioninae	Perapion	Perapion curtirostre
BOLD:AAN6154	Animalia	Arthropoda	Insecta	Coleoptera	Latridiidae	Corticariinae	Melanophthalma	Melanophthalma inermis
BOLD:AEV5714	Animalia	Arthropoda	Insecta	Diptera	Scathophagidae	Scathophaginae	Scathophaga	Scathophaga furcata
BOLD:AAB5640	Animalia	Arthropoda	Insecta	Coleoptera	Coccinellidae	Coccinellinae	Harmonia	Harmonia axyridis
BOLD:ABX0657	Animalia	Arthropoda	Insecta	Coleoptera	Anthicidae	Notoxinae	Notoxus	Notoxus desertus
BOLD:AAA7661	Animalia	Arthropoda	Insecta	Diptera	Culicidae	Culicinae	Culex	Culex restuans
BOLD:AAF9014	Animalia	Arthropoda	Insecta	Diptera	Limoniidae	Chioneinae	Symplecta	Symplecta cana
BOLD:AAE1758	Animalia	Arthropoda	Insecta	Hymenoptera	Colletidae	Colletinae	Colletes	Colletes inaequalis
BOLD:AAB6464	Animalia	Arthropoda	Insecta	Lepidoptera	Tortricidae	Tortricinae	Acleris	Acleris implexana
BOLD:AAG5639	Animalia	Arthropoda	Insecta	Diptera	Sepsidae	Sepsinae	Sepsis	Sepsis punctum
BOLD:AAG8493	Animalia	Arthropoda	Insecta	Diptera	Drosophilidae	Drosophilinae	Scaptomyza	Scaptomyza pallida
BOLD:AAN7826	Animalia	Arthropoda	Insecta	Hymenoptera	Pompilidae	Pepsinae	Priocnemis	Priocnemis minorata
BOLD:AAC9885	Animalia	Arthropoda	Insecta	Lepidoptera	Tortricidae	Tortricinae	Acleris	Acleris negundana
BOLD:AAG2740	Animalia	Arthropoda	Insecta	Diptera	Ephydridae	Ilytheinae	Philygria	Philygria debilis
BOLD:AAC8595	Animalia	Arthropoda	Insecta	Diptera	Heleomyzidae	Suilliinae	Suillia	Suillia quinquepunctata
BOLD:AEV5717	Animalia	Arthropoda	Insecta	Diptera	Scathophagidae	Scathophaginae	Scathophaga	Scathophaga spurca
BOLD:AAE9008	Animalia	Arthropoda	Insecta	Coleoptera	Carabidae	Harpalinae	Agonoleptus	Agonoleptus conjunctus
BOLD:AAA3181	Animalia	Arthropoda	Insecta	Diptera	Muscidae	Muscinae	Stomoxys	Stomoxys calcitrans
BOLD:ACR3975	Animalia	Arthropoda	Insecta	Coleoptera	Elateridae	Elaterinae	Ampedus	Ampedus protervus
BOLD:AAA6295	Animalia	Arthropoda	Insecta	Lepidoptera	Geometridae	Larentiinae	Eupithecia	Eupithecia columbiata
BOLD:AAH3299	Animalia	Arthropoda	Insecta	Coleoptera	Coccinellidae	Coccinellinae	Hippodamia	Hippodamia variegata
BOLD:AAC1302	Animalia	Arthropoda	Insecta	Hymenoptera	Formicidae	Formicinae	Prenolepis	Prenolepis imparis
BOLD:AAE0948	Animalia	Arthropoda	Insecta	Diptera	Syrphidae	Eristalinae	Ferdinandea	Ferdinandea buccata
BOLD:AAG1996	Animalia	Arthropoda	Insecta	Diptera	Anisopodidae	Anisopodinae	Sylvicola	Sylvicola cinctus
BOLD:AAA2077	Animalia	Arthropoda	Insecta	Lepidoptera	Geometridae	Ennominae	Protoboarmia	Protoboarmia porcelaria
BOLD:ACF7090	Animalia	Arthropoda	Insecta	Coleoptera	Cleridae	Clerinae	Thanasimus	Thanasimus dubius
BOLD:ABY8347	Animalia	Arthropoda	Insecta	Hemiptera	Lygaeidae	Ischnorhynchinae	Kleidocerys	Kleidocerys resedae
BOLD:AAD1219	Animalia	Arthropoda	Insecta	Hemiptera	Nabidae	Nabinae	Nabis	Nabis rufusculus
BOLD:AAB9578	Animalia	Arthropoda	Insecta	Coleoptera	Curculionidae	Scolytinae	Xyleborinus	Xyleborinus saxesenii
BOLD:ABA6335	Animalia	Arthropoda	Insecta	Coleoptera	Chrysomelidae	Eumolpinae	Xanthonia	Xanthonia decemnotata
BOLD:AAG2123	Animalia	Arthropoda	Insecta	Diptera	Tachinidae	Dexiinae	Dinera	Dinera grisescens
BOLD:AAU6967	Animalia	Arthropoda	Insecta	Coleoptera	Chrysomelidae	Galerucinae	Psylliodes	Psylliodes affinis
BOLD:AAA8660	Animalia	Arthropoda	Insecta	Lepidoptera	Geometridae	Larentiinae	Xanthorhoe	Xanthorhoe lacustrata
BOLD:ACX4619	Animalia	Arthropoda	Insecta	Coleoptera	Scirtidae	Scirtinae	Contacyphon	Contacyphon variabilis
BOLD:AAB0373	Animalia	Arthropoda	Insecta	Neuroptera	Chrysopidae	Chrysopinae	Chrysoperla	Chrysoperla plorabunda
BOLD:AAA0933	Animalia	Arthropoda	Insecta	Lepidoptera	Tortricidae	Olethreutinae	Eumarozia	Eumarozia malachitana
BOLD:AAH2753	Animalia	Arthropoda	Insecta	Coleoptera	Anthicidae	Anthicinae	Anthicus	Anthicus cervinus
BOLD:AAH2807	Animalia	Arthropoda	Insecta	Coleoptera	Carabidae	Harpalinae	Dromius	Dromius piceus
BOLD:AAB3221	Animalia	Arthropoda	Insecta	Coleoptera	Curculionidae	Scolytinae	Trypodendron	Trypodendron lineatum
BOLD:AAA4271	Animalia	Arthropoda	Insecta	Lepidoptera	Geometridae	Larentiinae	Costaconvexa	Costaconvexa centrostrigaria
BOLD:AAA7551	Animalia	Arthropoda	Insecta	Lepidoptera	Gelechiidae	Dichomeridinae	Dichomeris	Dichomeris georgiella
BOLD:ACF6671	Animalia	Arthropoda	Insecta	Coleoptera	Chrysomelidae	Eumolpinae	Paria	Paria fragariae
BOLD:AAH2384	Animalia	Arthropoda	Insecta	Coleoptera	Elateridae	Dendrometrinae	Pseudanostirus	Pseudanostirus triundulatus
BOLD:AAA5803	Animalia	Arthropoda	Insecta	Hemiptera	Miridae	Mirinae	Lygus	Lygus lineolaris
BOLD:AAG7276	Animalia	Arthropoda	Insecta	Diptera	Sphaeroceridae	Limosininae	Leptocera	Leptocera erythrocera
BOLD:AAF0962	Animalia	Arthropoda	Insecta	Hymenoptera	Andrenidae	Andreninae	Andrena	Andrena erigeniae
BOLD:ACF2217	Animalia	Arthropoda	Insecta	Lepidoptera	Gelechiidae	Gelechiinae	Sinoe	Sinoe chambersi
BOLD:AAP8739	Animalia	Arthropoda	Insecta	Diptera	Platystomatidae	Platystomatinae	Rivellia	Rivellia steyskali
BOLD:AAA2078	Animalia	Arthropoda	Insecta	Lepidoptera	Geometridae	Ennominae	Campaea	Campaea perlata
BOLD:AAA7132	Animalia	Arthropoda	Insecta	Lepidoptera	Tortricidae	Olethreutinae	Pseudexentera	Pseudexentera oregonana
BOLD:AAC9040	Animalia	Arthropoda	Insecta	Lepidoptera	Tortricidae	Olethreutinae	Pseudexentera	Pseudexentera kalmiana
BOLD:AAA2326	Animalia	Arthropoda	Insecta	Hymenoptera	Apidae	Apinae	Apis	Apis mellifera
BOLD:AAY6557	Animalia	Arthropoda	Insecta	Coleoptera	Curculionidae	Baridinae	Stethobaris	Stethobaris ovata
BOLD:AAB5609	Animalia	Arthropoda	Insecta	Diptera	Muscidae	Coenosiinae	Coenosia	Coenosia tigrina
BOLD:AAU7331	Animalia	Arthropoda	Insecta	Coleoptera	Curculionidae	Scolytinae	Hylesinus	Hylesinus aculeatus
BOLD:AAA2632	Animalia	Arthropoda	Insecta	Lepidoptera	Noctuidae	Noctuinae	Noctua	Noctua pronuba
BOLD:AAU7127	Animalia	Arthropoda	Insecta	Coleoptera	Carabidae	Trechinae	Bembidion	Bembidion affine
BOLD:AAE3183	Animalia	Arthropoda	Insecta	Lepidoptera	Noctuidae	Noctuinae	Apamea	Apamea cariosa
BOLD:AAG9055	Animalia	Arthropoda	Insecta	Hymenoptera	Vespidae	Vespinae	Vespula	Vespula germanica
BOLD:AAC7303	Animalia	Arthropoda	Insecta	Hymenoptera	Braconidae	Euphorinae	Dinocampus	Dinocampus coccinellae
BOLD:AAP2717	Animalia	Arthropoda	Insecta	Diptera	Tachinidae	Tachininae	Homalactia	Homalactia harringtoni
BOLD:ABX6186	Animalia	Arthropoda	Insecta	Diptera	Tipulidae	Tipulinae	Nephrotoma	Nephrotoma ferruginea
BOLD:ACE9513	Animalia	Arthropoda	Insecta	Lepidoptera	Tortricidae	Olethreutinae	Olethreutes	Olethreutes exoletum
BOLD:AAJ2560	Animalia	Arthropoda	Insecta	Lepidoptera	Sesiidae	Sesiinae	Alcathoe	Alcathoe caudata
BOLD:ACI9790	Animalia	Arthropoda	Insecta	Coleoptera	Cleridae	Clerinae	Enoclerus	Enoclerus rosmarus
BOLD:AAB0124	Animalia	Arthropoda	Insecta	Lepidoptera	Tortricidae	Tortricinae	Cenopis	Cenopis pettitana
BOLD:ACZ0575	Animalia	Arthropoda	Insecta	Coleoptera	Curculionidae	Entiminae	Otiorhynchus	Otiorhynchus raucus
BOLD:AAA6373	Animalia	Arthropoda	Insecta	Hymenoptera	Braconidae	Microgastrinae	Apanteles	Apanteles polychrosidis
BOLD:AAA3187	Animalia	Arthropoda	Insecta	Diptera	Muscidae	Muscinae	Musca	Musca autumnalis
BOLD:AAB0890	Animalia	Arthropoda	Insecta	Lepidoptera	Tortricidae	Tortricinae	Acleris	Acleris forbesana
BOLD:AAA3430	Animalia	Arthropoda	Insecta	Lepidoptera	Geometridae	Larentiinae	Orthonama	Orthonama obstipata
BOLD:AAL7534	Animalia	Arthropoda	Insecta	Diptera	Anisopodidae	Anisopodinae	Sylvicola	Sylvicola punctatus
BOLD:AAM4634	Animalia	Arthropoda	Insecta	Diptera	Muscidae	Reinwardtiinae	Muscina	Muscina stabulans
BOLD:AAA4433	Animalia	Arthropoda	Insecta	Lepidoptera	Geometridae	Ennominae	Paleacrita	Paleacrita vernata
BOLD:AAB9415	Animalia	Arthropoda	Insecta	Lepidoptera	Choreutidae	Choreutinae	Choreutis	Choreutis pariana
BOLD:ADI6761	Animalia	Arthropoda	Insecta	Diptera	Calliphoridae	Calliphorinae	Calliphora	Calliphora livida
BOLD:ACC7282	Animalia	Arthropoda	Insecta	Diptera	Chironomidae	Orthocladiinae	Cricotopus	Cricotopus bicinctus
BOLD:AAH0135	Animalia	Arthropoda	Insecta	Coleoptera	Phalacridae	Phalacrinae	Acylomus	Acylomus ergoti
BOLD:AAA4570	Animalia	Arthropoda	Insecta	Diptera	Syrphidae	Syrphinae	Syrphus	Syrphus ribesii
BOLD:AAA7513	Animalia	Arthropoda	Insecta	Hymenoptera	Halictidae	Halictinae	Lasioglossum	Lasioglossum laevissimum
BOLD:AAB3401	Animalia	Arthropoda	Insecta	Coleoptera	Carabidae	Cicindelinae	Cicindela	Cicindela sexguttata
BOLD:AAM7599	Animalia	Arthropoda	Insecta	Coleoptera	Curculionidae	Curculioninae	Orchestes	Orchestes mixtus
BOLD:ADI0580	Animalia	Arthropoda	Insecta	Diptera	Calliphoridae	Calliphorinae	Calliphora	Calliphora terraenovae
BOLD:AAI3922	Animalia	Arthropoda	Insecta	Diptera	Calliphoridae	Calliphorinae	Calliphora	Calliphora coloradensis
BOLD:AAD3061	Animalia	Arthropoda	Insecta	Lepidoptera	Noctuidae	Noctuinae	Apamea	Apamea plutonia
BOLD:AAF0124	Animalia	Arthropoda	Insecta	Hemiptera	Pentatomidae	Asopinae	Podisus	Podisus maculiventris
BOLD:ACP8780	Animalia	Arthropoda	Insecta	Coleoptera	Curculionidae	Molytinae	Conotrachelus	Conotrachelus anaglypticus
BOLD:AAH9059	Animalia	Arthropoda	Insecta	Lepidoptera	Tortricidae	Tortricinae	Acleris	Acleris robinsoniana
BOLD:ABZ7431	Animalia	Arthropoda	Insecta	Lepidoptera	Tortricidae	Tortricinae	Acleris	Acleris cornana
BOLD:AAP7026	Animalia	Arthropoda	Insecta	Coleoptera	Latridiidae	Corticariinae	Melanophthalma	Melanophthalma villosa
BOLD:AAA6740	Animalia	Arthropoda	Insecta	Lepidoptera	Tortricidae	Olethreutinae	Proteoteras	Proteoteras aesculana
BOLD:AAA7667	Animalia	Arthropoda	Insecta	Lepidoptera	Tortricidae	Tortricinae	Acleris	Acleris chalybeana
BOLD:ACE6812	Animalia	Arthropoda	Insecta	Hemiptera	Anthocoridae	Anthocorinae	Orius	Orius insidiosus
BOLD:AAG5564	Animalia	Arthropoda	Insecta	Coleoptera	Cerambycidae	Lamiinae	Leptostylus	Leptostylus transversus
BOLD:ACD7175	Animalia	Arthropoda	Insecta	Coleoptera	Curculionidae	Scolytinae	Hylurgopinus	Hylurgopinus rufipes
BOLD:ABU8597	Animalia	Arthropoda	Insecta	Hemiptera	Tingidae	Tinginae	Corythucha	Corythucha ciliata
BOLD:ACF3896	Animalia	Arthropoda	Insecta	Lepidoptera	Tortricidae	Olethreutinae	Olethreutes	Olethreutes permundana
BOLD:AAP8585	Animalia	Arthropoda	Insecta	Coleoptera	Nitidulidae	Cryptarchinae	Glischrochilus	Glischrochilus sanguinolentus
BOLD:AAH2370	Animalia	Arthropoda	Insecta	Coleoptera	Elateridae	Dendrometrinae	Sylvanelater	Sylvanelater cylindriformis
BOLD:ABA9070	Animalia	Arthropoda	Insecta	Coleoptera	Chrysomelidae	Galerucinae	Crepidodera	Crepidodera violacea
BOLD:AAN5943	Animalia	Arthropoda	Insecta	Coleoptera	Coccinellidae	Coccinellinae	Scymnus	Scymnus lacustris
BOLD:AAH2376	Animalia	Arthropoda	Insecta	Coleoptera	Elateridae	Elaterinae	Ampedus	Ampedus nigricollis
BOLD:AAH3030	Animalia	Arthropoda	Insecta	Diptera	Calliphoridae	Calliphorinae	Calliphora	Calliphora genarum
BOLD:AAD7604	Animalia	Arthropoda	Insecta	Coleoptera	Coccinellidae	Coccinellinae	Coleomegilla	Coleomegilla maculata
BOLD:AAB2057	Animalia	Arthropoda	Insecta	Lepidoptera	Gelechiidae	Gelechiinae	Gelechia	Gelechia lynceella
BOLD:AAB0196	Animalia	Arthropoda	Insecta	Lepidoptera	Geometridae	Ennominae	Alsophila	Alsophila pometaria
BOLD:AAA1513	Animalia	Arthropoda	Insecta	Lepidoptera	Plutellidae	Plutellinae	Plutella	Plutella xylostella
BOLD:AAH0147	Animalia	Arthropoda	Insecta	Coleoptera	Carabidae	Harpalinae	Stenolophus	Stenolophus ochropezus
BOLD:ADS7252	Animalia	Arthropoda	Insecta	Coleoptera	Anthribidae	Anthribinae	Gonotropis	Gonotropis dorsalis
BOLD:ABA5835	Animalia	Arthropoda	Insecta	Hemiptera	Anthocoridae	Lyctocorinae	Amphiareus	Amphiareus obscuriceps
BOLD:AAA7822	Animalia	Arthropoda	Insecta	Lepidoptera	Coleophoridae	Coleophorinae	Coleophora	Coleophora pruniella
BOLD:AAA8076	Animalia	Arthropoda	Insecta	Lepidoptera	Tortricidae	Olethreutinae	Pseudexentera	Pseudexentera cressoniana
BOLD:AAH2778	Animalia	Arthropoda	Insecta	Coleoptera	Carabidae	Harpalinae	Platynus	Platynus decentis
BOLD:AAA3997	Animalia	Arthropoda	Insecta	Lepidoptera	Geometridae	Larentiinae	Cladara	Cladara limitaria
BOLD:AAD4689	Animalia	Arthropoda	Insecta	Lepidoptera	Tortricidae	Tortricinae	Acleris	Acleris nigrolinea
BOLD:AAZ1504	Animalia	Arthropoda	Insecta	Coleoptera	Carabidae	Harpalinae	Cymindis	Cymindis platicollis
BOLD:AAP7030	Animalia	Arthropoda	Insecta	Coleoptera	Cryptophagidae	Atomariinae	Atomaria	Atomaria ephippiata
BOLD:ACK1847	Animalia	Arthropoda	Insecta	Coleoptera	Curculionidae	Scolytinae	Xyloterinus	Xyloterinus politus
BOLD:AAA4056	Animalia	Arthropoda	Insecta	Lepidoptera	Geometridae	Ennominae	Hypagyrtis	Hypagyrtis unipunctata
BOLD:AAC9435	Animalia	Arthropoda	Insecta	Lepidoptera	Glyphipterigidae	Acrolepiinae	Acrolepiopsis	Acrolepiopsis incertella
BOLD:AAG1808	Animalia	Arthropoda	Insecta	Hemiptera	Pentatomidae	Pentatominae	Banasa	Banasa dimidiata
BOLD:AAH3300	Animalia	Arthropoda	Insecta	Coleoptera	Coccinellidae	Coccinellinae	Cycloneda	Cycloneda munda
BOLD:AAA7929	Animalia	Arthropoda	Insecta	Lepidoptera	Geometridae	Larentiinae	Anticlea	Anticlea vasiliata
BOLD:AAG5179	Animalia	Arthropoda	Insecta	Coleoptera	Curculionidae	Curculioninae	Anthonomus	Anthonomus quadrigibbus
BOLD:AAA3933	Animalia	Arthropoda	Insecta	Lepidoptera	Erebidae	Herminiinae	Palthis	Palthis angulalis
BOLD:AAG4445	Animalia	Arthropoda	Insecta	Coleoptera	Chrysomelidae	Galerucinae	Altica	Altica corni
BOLD:AAH3301	Animalia	Arthropoda	Insecta	Coleoptera	Coccinellidae	Coccinellinae	Chilocorus	Chilocorus stigma
BOLD:AAB4640	Animalia	Arthropoda	Insecta	Lepidoptera	Noctuidae	Noctuinae	Eupsilia	Eupsilia vinulenta
BOLD:ABY7666	Animalia	Arthropoda	Insecta	Diptera	Culicidae	Culicinae	Culex	Culex territans
BOLD:AAD0272	Animalia	Arthropoda	Insecta	Hymenoptera	Halictidae	Halictinae	Lasioglossum	Lasioglossum zephyrum
BOLD:AAG1722	Animalia	Arthropoda	Insecta	Diptera	Sphaeroceridae	Copromyzinae	Copromyza	Copromyza neglecta
BOLD:AAF9306	Animalia	Arthropoda	Insecta	Diptera	Psychodidae	Psychodinae	Psychoda	Psychoda alternata
BOLD:AAD6445	Animalia	Arthropoda	Insecta	Hymenoptera	Halictidae	Halictinae	Augochlora	Augochlora pura
TAX:19182	Animalia	Arthropoda	Insecta	Lepidoptera	Noctuidae	Noctuinae	Eupsilia	Eupsilia morrisoni
BOLD:ABA9073	Animalia	Arthropoda	Insecta	Coleoptera	Curculionidae	Scolytinae	Hylesinus	Hylesinus criddlei
BOLD:ABZ7432	Animalia	Arthropoda	Insecta	Lepidoptera	Tortricidae	Tortricinae	Acleris	Acleris subnivana
BOLD:AAD8009	Animalia	Arthropoda	Insecta	Coleoptera	Silphidae	Nicrophorinae	Nicrophorus	Nicrophorus sayi
BOLD:AAA2986	Animalia	Arthropoda	Insecta	Lepidoptera	Tortricidae	Tortricinae	Choristoneura	Choristoneura fractivittana
BOLD:AAG4667	Animalia	Arthropoda	Insecta	Diptera	Syrphidae	Syrphinae	Syrphus	Syrphus knabi
BOLD:ACF6291	Animalia	Arthropoda	Insecta	Coleoptera	Curculionidae	Curculioninae	Lignyodes	Lignyodes horridulus
BOLD:AAG4477	Animalia	Arthropoda	Insecta	Coleoptera	Chrysomelidae	Chrysomelinae	Plagiodera	Plagiodera versicolora
BOLD:AAU8680	Animalia	Arthropoda	Insecta	Hymenoptera	Ichneumonidae	Pimplinae	Dolichomitus	Dolichomitus irritator
BOLD:AAG7283	Animalia	Arthropoda	Insecta	Diptera	Sphaeroceridae	Limosininae	Apteromyia	Apteromyia claviventris
BOLD:AAD1790	Animalia	Arthropoda	Insecta	Lepidoptera	Tortricidae	Olethreutinae	Epinotia	Epinotia sotipena
BOLD:AAJ2760	Animalia	Arthropoda	Insecta	Coleoptera	Staphylinidae	Aleocharinae	Aleochara	Aleochara lata
BOLD:AAI7911	Animalia	Arthropoda	Insecta	Diptera	Sciomyzidae	Sciomyzinae	Atrichomelina	Atrichomelina pubera
BOLD:AAP7021	Animalia	Arthropoda	Insecta	Coleoptera	Scirtidae	Scirtinae	Contacyphon	Contacyphon pusillus
BOLD:AAD6791	Animalia	Arthropoda	Insecta	Diptera	Syrphidae	Eristalinae	Helophilus	Helophilus fasciatus
BOLD:AAA7631	Animalia	Arthropoda	Insecta	Hemiptera	Miridae	Mirinae	Adelphocoris	Adelphocoris lineolatus
BOLD:AAA5620	Animalia	Arthropoda	Insecta	Lepidoptera	Tortricidae	Tortricinae	Clepsis	Clepsis melaleucanus
BOLD:AAA2999	Animalia	Arthropoda	Insecta	Lepidoptera	Geometridae	Larentiinae	Operophtera	Operophtera bruceata
BOLD:AAA4967	Animalia	Arthropoda	Insecta	Lepidoptera	Gelechiidae	Gelechiinae	Coleotechnites	Coleotechnites quercivorella
BOLD:AAF5398	Animalia	Arthropoda	Insecta	Hemiptera	Acanthosomatidae	Acanthosomatinae	Elasmostethus	Elasmostethus cruciatus
BOLD:AAF0881	Animalia	Arthropoda	Insecta	Hymenoptera	Andrenidae	Andreninae	Andrena	Andrena rugosa
BOLD:AAA4456	Animalia	Arthropoda	Insecta	Lepidoptera	Geometridae	Ennominae	Macaria	Macaria pustularia
BOLD:AAG0387	Animalia	Arthropoda	Insecta	Hymenoptera	Ichneumonidae	Pimplinae	Pimpla	Pimpla aequalis
BOLD:AAM7657	Animalia	Arthropoda	Insecta	Coleoptera	Coccinellidae	Coccinellinae	Psyllobora	Psyllobora vigintimaculata
BOLD:AAK5928	Animalia	Arthropoda	Insecta	Coleoptera	Chrysomelidae	Criocerinae	Oulema	Oulema melanopus
BOLD:AAD5192	Animalia	Arthropoda	Insecta	Hymenoptera	Ichneumonidae	Pimplinae	Pimpla	Pimpla pedalis
BOLD:AAH0255	Animalia	Arthropoda	Insecta	Coleoptera	Chrysomelidae	Galerucinae	Phyllotreta	Phyllotreta cruciferae
BOLD:AAC1487	Animalia	Arthropoda	Insecta	Lepidoptera	Noctuidae	Noctuinae	Cerastis	Cerastis tenebrifera
BOLD:AAN6185	Animalia	Arthropoda	Insecta	Coleoptera	Staphylinidae	Staphylininae	Philonthus	Philonthus concinnus
BOLD:AAA2079	Animalia	Arthropoda	Insecta	Hemiptera	Aphididae	Eriosomatinae	Melaphis	Melaphis rhois
BOLD:AAB1504	Animalia	Arthropoda	Insecta	Lepidoptera	Noctuidae	Noctuinae	Morrisonia	Morrisonia evicta
BOLD:AAP7014	Animalia	Arthropoda	Insecta	Coleoptera	Curculionidae	Hyperinae	Hypera	Hypera nigrirostris
BOLD:AAY6533	Animalia	Arthropoda	Insecta	Coleoptera	Curculionidae	Baridinae	Madarellus	Madarellus undulatus
BOLD:AAD9964	Animalia	Arthropoda	Insecta	Hemiptera	Pentatomidae	Pentatominae	Brochymena	Brochymena quadripustulata
BOLD:AAD4355	Animalia	Arthropoda	Insecta	Diptera	Culicidae	Culicinae	Aedes	Aedes provocans
BOLD:ABW2870	Animalia	Arthropoda	Insecta	Coleoptera	Staphylinidae	Aleocharinae	Meronera	Meronera venustula
BOLD:AAJ7123	Animalia	Arthropoda	Insecta	Diptera	Culicidae	Culicinae	Culiseta	Culiseta minnesotae
BOLD:AAP6369	Animalia	Arthropoda	Insecta	Coleoptera	Elateridae	Agrypninae	Aeolus	Aeolus mellillus
BOLD:AAH3032	Animalia	Arthropoda	Insecta	Diptera	Muscidae	Muscinae	Neomyia	Neomyia cornicina
BOLD:AAU6968	Animalia	Arthropoda	Insecta	Coleoptera	Staphylinidae	Aleocharinae	Strigota	Strigota obscurata
BOLD:AAG2465	Animalia	Arthropoda	Insecta	Diptera	Anthomyiidae	Anthomyiinae	Delia	Delia radicum
BOLD:AAC0946	Animalia	Arthropoda	Insecta	Lepidoptera	Noctuidae	Noctuinae	Orthosia	Orthosia rubescens
BOLD:AAC9014	Animalia	Arthropoda	Insecta	Lepidoptera	Tortricidae	Olethreutinae	Pseudexentera	Pseudexentera virginiana
BOLD:AAP8757	Animalia	Arthropoda	Insecta	Diptera	Syrphidae	Eristalinae	Brachypalpus	Brachypalpus oarus
BOLD:AAH0108	Animalia	Arthropoda	Insecta	Coleoptera	Staphylinidae	Tachyporinae	Sepedophilus	Sepedophilus testaceus
BOLD:ABW2833	Animalia	Arthropoda	Insecta	Coleoptera	Erotylidae	Cryptophilinae	Cryptophilus	Cryptophilus obliteratus
BOLD:AAB7507	Animalia	Arthropoda	Insecta	Diptera	Drosophilidae	Drosophilinae	Drosophila	Drosophila falleni
BOLD:AAD1945	Animalia	Arthropoda	Insecta	Diptera	Agromyzidae	Phytomyzinae	Cerodontha	Cerodontha dorsalis
BOLD:ABA0752	Animalia	Arthropoda	Insecta	Diptera	Agromyzidae	Phytomyzinae	Amauromyza	Amauromyza karli
BOLD:AAN1738	Animalia	Arthropoda	Insecta	Coleoptera	Staphylinidae	Oxytelinae	Anotylus	Anotylus tetracarinatus
BOLD:AAN9511	Animalia	Arthropoda	Insecta	Coleoptera	Staphylinidae	Tachyporinae	Tachyporus	Tachyporus dispar
BOLD:AAN6407	Animalia	Arthropoda	Insecta	Diptera	Sphaeroceridae	Limosininae	Coproica	Coproica ferruginata
BOLD:AAG9974	Animalia	Arthropoda	Insecta	Diptera	Lonchopteridae	NA	Lonchoptera	Lonchoptera bifurcata
BOLD:ABA6317	Animalia	Arthropoda	Insecta	Coleoptera	Staphylinidae	Omaliinae	Olophrum	Olophrum obtectum
BOLD:AAL5267	Animalia	Arthropoda	Insecta	Coleoptera	Chrysomelidae	Galerucinae	Phyllotreta	Phyllotreta striolata
BOLD:AAC7070	Animalia	Arthropoda	Insecta	Diptera	Drosophilidae	Drosophilinae	Drosophila	Drosophila neotestacea
BOLD:AAA6377	Animalia	Arthropoda	Insecta	Lepidoptera	Noctuidae	Noctuinae	Peridroma	Peridroma saucia
BOLD:AAI9913	Animalia	Arthropoda	Insecta	Diptera	Syrphidae	Syrphinae	Didea	Didea alneti
BOLD:AAM0420	Animalia	Arthropoda	Insecta	Coleoptera	Staphylinidae	Aleocharinae	Dinaraea	Dinaraea aequata
BOLD:AEE2849	Animalia	Arthropoda	Insecta	Hemiptera	Rhyparochromidae	Rhyparochrominae	Pseudopachybrachius	Pseudopachybrachius basalis
BOLD:AAN8137	Animalia	Arthropoda	Insecta	Hymenoptera	Vespidae	Vespinae	Vespula	Vespula vidua
BOLD:AAU6930	Animalia	Arthropoda	Insecta	Coleoptera	Curculionidae	Conoderinae	Acoptus	Acoptus suturalis
BOLD:AAG2754	Animalia	Arthropoda	Insecta	Diptera	Ephydridae	Ilytheinae	Nostima	Nostima picta
BOLD:AAD3968	Animalia	Arthropoda	Insecta	Hymenoptera	Halictidae	Halictinae	Lasioglossum	Lasioglossum nigroviride
BOLD:AER5556	Animalia	Arthropoda	Insecta	Hymenoptera	Ichneumonidae	Cryptinae	Agrothereutes	Agrothereutes abbreviatus
BOLD:AAA4277	Animalia	Arthropoda	Insecta	Diptera	Syrphidae	Syrphinae	Toxomerus	Toxomerus marginatus
BOLD:AAH4285	Animalia	Arthropoda	Insecta	Lepidoptera	Cosmopterigidae	Cosmopteriginae	Cosmopterix	Cosmopterix montisella
BOLD:AAB9404	Animalia	Arthropoda	Insecta	Lepidoptera	Tortricidae	Tortricinae	Archips	Archips rosana
BOLD:AAD7518	Animalia	Arthropoda	Insecta	Lepidoptera	Noctuidae	Plusiinae	Megalographa	Megalographa biloba
BOLD:AAN5546	Animalia	Arthropoda	Insecta	Diptera	Drosophilidae	Drosophilinae	Mycodrosophila	Mycodrosophila claytonae
BOLD:ABW2812	Animalia	Arthropoda	Insecta	Coleoptera	Elateridae	Elaterinae	Ampedus	Ampedus melanotoides
BOLD:AAN5910	Animalia	Arthropoda	Insecta	Coleoptera	Coccinellidae	Coccinellinae	Diomus	Diomus terminatus
BOLD:AAC6241	Animalia	Arthropoda	Insecta	Lepidoptera	Tortricidae	Tortricinae	Acleris	Acleris flavivittana
BOLD:ABZ4364	Animalia	Arthropoda	Insecta	Hymenoptera	Ichneumonidae	Campopleginae	Cymodusa	Cymodusa distincta
BOLD:ACU8237	Animalia	Arthropoda	Insecta	Coleoptera	Coccinellidae	Microweiseinae	Microweisea	Microweisea misella
BOLD:ACB3202	Animalia	Arthropoda	Insecta	Coleoptera	Curculionidae	Curculioninae	Orchestes	Orchestes pallicornis
BOLD:AAH3548	Animalia	Arthropoda	Insecta	Diptera	Sphaeroceridae	Copromyzinae	Lotophila	Lotophila atra
BOLD:AAD9013	Animalia	Arthropoda	Insecta	Lepidoptera	Cosmopterigidae	Cosmopteriginae	Cosmopterix	Cosmopterix pulchrimella
BOLD:ABA5809	Animalia	Arthropoda	Insecta	Hemiptera	Nabidae	Nabinae	Hoplistoscelis	Hoplistoscelis pallescens
BOLD:AAC1222	Animalia	Arthropoda	Insecta	Diptera	Culicidae	Culicinae	Aedes	Aedes cinereus
BOLD:AAH6798	Animalia	Arthropoda	Insecta	Coleoptera	Scarabaeidae	Melolonthinae	Serica	Serica sericea
BOLD:AAB6388	Animalia	Arthropoda	Insecta	Hymenoptera	Vespidae	Vespinae	Dolichovespula	Dolichovespula maculata
BOLD:AAO1339	Animalia	Arthropoda	Insecta	Coleoptera	Anthribidae	Anthribinae	Anthribus	Anthribus nebulosus
BOLD:AAI7960	Animalia	Arthropoda	Insecta	Diptera	Agromyzidae	Agromyzinae	Japanagromyza	Japanagromyza viridula
BOLD:AAE9009	Animalia	Arthropoda	Insecta	Coleoptera	Carabidae	Harpalinae	Stenolophus	Stenolophus comma
BOLD:AAH0426	Animalia	Arthropoda	Insecta	Coleoptera	Tenebrionidae	Diaperinae	Neomida	Neomida bicornis
BOLD:ACA8689	Animalia	Arthropoda	Insecta	Coleoptera	Meloidae	Meloinae	Meloe	Meloe impressus
BOLD:AAA2052	Animalia	Arthropoda	Insecta	Lepidoptera	Erebidae	Lymantriinae	Lymantria	Lymantria dispar
BOLD:ABX5689	Animalia	Arthropoda	Insecta	Diptera	Cecidomyiidae	Cecidomyiinae	Asteromyia	Asteromyia carbonifera
BOLD:AAM1947	Animalia	Arthropoda	Insecta	Diptera	Cecidomyiidae	Cecidomyiinae	Asteromyia	Asteromyia modesta
BOLD:AAA2482	Animalia	Arthropoda	Insecta	Lepidoptera	Noctuidae	Noctuinae	Mythimna	Mythimna unipuncta
BOLD:AAY3940	Animalia	Arthropoda	Insecta	Diptera	Agromyzidae	Phytomyzinae	Phytomyza	Phytomyza spinaciae
BOLD:AAA5871	Animalia	Arthropoda	Insecta	Lepidoptera	Gelechiidae	Gelechiinae	Chionodes	Chionodes mediofuscella
BOLD:AAA5528	Animalia	Arthropoda	Insecta	Lepidoptera	Erebidae	Lymantriinae	Leucoma	Leucoma salicis
BOLD:AAG6765	Animalia	Arthropoda	Insecta	Diptera	Sciomyzidae	Sciomyzinae	Sepedon	Sepedon armipes
BOLD:AAJ7618	Animalia	Arthropoda	Insecta	Diptera	Sciomyzidae	Sciomyzinae	Sepedon	Sepedon fuscipennis
BOLD:AAG6971	Animalia	Arthropoda	Insecta	Diptera	Sciomyzidae	Sciomyzinae	Anticheta	Anticheta melanosoma
BOLD:AAA1517	Animalia	Arthropoda	Insecta	Lepidoptera	Tortricidae	Tortricinae	Choristoneura	Choristoneura rosaceana
BOLD:AAG6654	Animalia	Arthropoda	Insecta	Diptera	Bibionidae	Bibioninae	Bibio	Bibio femoratus
BOLD:AAO4782	Animalia	Arthropoda	Insecta	Coleoptera	Brentidae	Nanophyinae	Nanophyes	Nanophyes marmoratus
BOLD:AAH0126	Animalia	Arthropoda	Insecta	Coleoptera	Chrysomelidae	Galerucinae	Crepidodera	Crepidodera nana
BOLD:AAB2076	Animalia	Arthropoda	Insecta	Lepidoptera	Tortricidae	Olethreutinae	Ancylis	Ancylis metamelana
BOLD:AAA4171	Animalia	Arthropoda	Insecta	Lepidoptera	Erebidae	Erebinae	Caenurgina	Caenurgina crassiuscula
BOLD:AAG1998	Animalia	Arthropoda	Insecta	Diptera	Anisopodidae	Anisopodinae	Sylvicola	Sylvicola fuscatus
BOLD:AAM7726	Animalia	Arthropoda	Insecta	Coleoptera	Curculionidae	Curculioninae	Orchestes	Orchestes steppensis
BOLD:AAC2792	Animalia	Arthropoda	Insecta	Lepidoptera	Drepanidae	Thyatirinae	Euthyatira	Euthyatira pudens
BOLD:ACI9012	Animalia	Arthropoda	Insecta	Coleoptera	Erotylidae	Erotylinae	Triplax	Triplax thoracica
BOLD:AAH0390	Animalia	Arthropoda	Insecta	Coleoptera	Chrysomelidae	Eumolpinae	Paria	Paria thoracica
BOLD:AAO1236	Animalia	Arthropoda	Insecta	Coleoptera	Staphylinidae	Staphylininae	Quedius	Quedius cruentus
BOLD:AAM6231	Animalia	Arthropoda	Insecta	Diptera	Chironomidae	Tanypodinae	Ablabesmyia	Ablabesmyia annulata
BOLD:AAA9607	Animalia	Arthropoda	Insecta	Lepidoptera	Noctuidae	Noctuinae	Orthosia	Orthosia revicta
BOLD:ACL2472	Animalia	Arthropoda	Insecta	Coleoptera	Carabidae	Harpalinae	Calleida	Calleida punctata
BOLD:ACE9710	Animalia	Arthropoda	Insecta	Hymenoptera	Vespidae	Vespinae	Dolichovespula	Dolichovespula arenaria
BOLD:AAM7615	Animalia	Arthropoda	Insecta	Coleoptera	Carabidae	Harpalinae	Axinopalpus	Axinopalpus biplagiatus
BOLD:AAC2312	Animalia	Arthropoda	Insecta	Hymenoptera	Apidae	Xylocopinae	Xylocopa	Xylocopa virginica
BOLD:ACJ2981	Animalia	Arthropoda	Insecta	Lepidoptera	Elachistidae	Elachistinae	Elachista	Elachista illectella
BOLD:AAA6017	Animalia	Arthropoda	Insecta	Lepidoptera	Erebidae	Arctiinae	Ctenucha	Ctenucha virginica
BOLD:AAB8874	Animalia	Arthropoda	Insecta	Hymenoptera	Megachilidae	Megachilinae	Osmia	Osmia atriventris
BOLD:AAD8505	Animalia	Arthropoda	Insecta	Lepidoptera	Gelechiidae	Anomologinae	Chrysoesthia	Chrysoesthia sexguttella
BOLD:AAM7626	Animalia	Arthropoda	Insecta	Coleoptera	Cryptophagidae	Atomariinae	Atomaria	Atomaria lewisi
BOLD:AAC7304	Animalia	Arthropoda	Insecta	Coleoptera	Carabidae	Harpalinae	Agonum	Agonum placidum
BOLD:AAC1411	Animalia	Arthropoda	Insecta	Lepidoptera	Geometridae	Ennominae	Lomographa	Lomographa glomeraria
BOLD:AAB7007	Animalia	Arthropoda	Insecta	Hymenoptera	Halictidae	Halictinae	Lasioglossum	Lasioglossum coriaceum
BOLD:AAF8990	Animalia	Arthropoda	Insecta	Diptera	Tipulidae	Tipulinae	Tipula	Tipula dorsimacula
BOLD:AAD5593	Animalia	Arthropoda	Insecta	Hymenoptera	Vespidae	Vespinae	Vespula	Vespula maculifrons
BOLD:ABX5321	Animalia	Arthropoda	Insecta	Diptera	Tipulidae	Tipulinae	Tipula	Tipula furca
BOLD:AEH1728	Animalia	Arthropoda	Insecta	Coleoptera	Chrysomelidae	Galerucinae	Phyllotreta	Phyllotreta zimmermanni
BOLD:AAB4304	Animalia	Arthropoda	Insecta	Lepidoptera	Tortricidae	Tortricinae	Acleris	Acleris semiannula
BOLD:AAC2910	Animalia	Arthropoda	Insecta	Lepidoptera	Tortricidae	Olethreutinae	Sereda	Sereda tautana
BOLD:AAA5973	Animalia	Arthropoda	Insecta	Hymenoptera	Halictidae	Halictinae	Lasioglossum	Lasioglossum cressonii
BOLD:AAH2193	Animalia	Arthropoda	Insecta	Hemiptera	Rhyparochromidae	Rhyparochrominae	Heraeus	Heraeus plebejus
BOLD:AAC0275	Animalia	Arthropoda	Insecta	Hymenoptera	Andrenidae	Andreninae	Andrena	Andrena vicina
BOLD:AAA6002	Animalia	Arthropoda	Insecta	Lepidoptera	Noctuidae	Noctuinae	Tricholita	Tricholita signata
BOLD:AAB9405	Animalia	Arthropoda	Insecta	Lepidoptera	Tortricidae	Tortricinae	Archips	Archips grisea
BOLD:AAF3315	Animalia	Arthropoda	Insecta	Lepidoptera	Gelechiidae	Gelechiinae	Chionodes	Chionodes pereyra
BOLD:AAC4491	Animalia	Arthropoda	Insecta	Diptera	Tipulidae	Tipulinae	Tipula	Tipula bicornis
BOLD:ABA6345	Animalia	Arthropoda	Insecta	Coleoptera	Curculionidae	Hyperinae	Brachypera	Brachypera zoilus
BOLD:AAY6539	Animalia	Arthropoda	Insecta	Coleoptera	Melandryidae	Melandryinae	Hypulus	Hypulus simulator
BOLD:AAE5495	Animalia	Arthropoda	Insecta	Hymenoptera	Megachilidae	Megachilinae	Osmia	Osmia lignaria
BOLD:AAA3425	Animalia	Arthropoda	Insecta	Lepidoptera	Erebidae	Arctiinae	Halysidota	Halysidota tessellaris
BOLD:AAD4513	Animalia	Arthropoda	Insecta	Coleoptera	Cerambycidae	Cerambycinae	Cyrtophorus	Cyrtophorus verrucosus
BOLD:AAF7523	Animalia	Arthropoda	Insecta	Coleoptera	Curculionidae	Scolytinae	Xylosandrus	Xylosandrus germanus
BOLD:AAH0117	Animalia	Arthropoda	Insecta	Coleoptera	Staphylinidae	Habrocerinae	Habrocerus	Habrocerus capillaricornis
BOLD:AAA8840	Animalia	Arthropoda	Insecta	Lepidoptera	Tortricidae	Tortricinae	Pandemis	Pandemis lamprosana
BOLD:AAF4335	Animalia	Arthropoda	Insecta	Coleoptera	Chrysomelidae	Galerucinae	Acalymma	Acalymma vittatum
BOLD:AAH2868	Animalia	Arthropoda	Insecta	Hemiptera	Aphididae	Drepanosiphinae	Drepanaphis	Drepanaphis acerifoliae
BOLD:AAC5112	Animalia	Arthropoda	Insecta	Lepidoptera	Noctuidae	Noctuinae	Protolampra	Protolampra brunneicollis
BOLD:AAP7841	Animalia	Arthropoda	Insecta	Coleoptera	Scraptiidae	Anaspidinae	Anaspis	Anaspis flavipennis
BOLD:AAM7733	Animalia	Arthropoda	Insecta	Coleoptera	Scarabaeidae	Aphodiinae	Calamosternus	Calamosternus granarius
BOLD:AAU7141	Animalia	Arthropoda	Insecta	Coleoptera	Elateridae	Elaterinae	Ampedus	Ampedus linteus
BOLD:AAY3807	Animalia	Arthropoda	Insecta	Coleoptera	Curculionidae	Molytinae	Pissodes	Pissodes strobi
BOLD:ABY1014	Animalia	Arthropoda	Insecta	Coleoptera	Meloidae	Meloinae	Meloe	Meloe angusticollis
BOLD:AAH0102	Animalia	Arthropoda	Insecta	Coleoptera	Nitidulidae	Epuraeinae	Epuraea	Epuraea rufa
BOLD:ACB1098	Animalia	Arthropoda	Insecta	Coleoptera	Curculionidae	Molytinae	Conotrachelus	Conotrachelus aratus
BOLD:AAA8540	Animalia	Arthropoda	Insecta	Lepidoptera	Tortricidae	Olethreutinae	Orthotaenia	Orthotaenia undulana
BOLD:AAG5716	Animalia	Arthropoda	Insecta	Coleoptera	Cleridae	Clerinae	Enoclerus	Enoclerus schaefferi
BOLD:AAG7278	Animalia	Arthropoda	Insecta	Diptera	Sphaeroceridae	Limosininae	Rachispoda	Rachispoda subpiligera
BOLD:AAB6139	Animalia	Arthropoda	Insecta	Lepidoptera	Gelechiidae	Anacampsinae	Anacampsis	Anacampsis innocuella
BOLD:AAA4119	Animalia	Arthropoda	Insecta	Lepidoptera	Tortricidae	Tortricinae	Argyrotaenia	Argyrotaenia mariana
BOLD:AAB0001	Animalia	Arthropoda	Insecta	Lepidoptera	Sphingidae	Macroglossinae	Deidamia	Deidamia inscriptum
BOLD:AAF9187	Animalia	Arthropoda	Insecta	Coleoptera	Curculionidae	Entiminae	Phyllobius	Phyllobius oblongus
BOLD:AAN5903	Animalia	Arthropoda	Insecta	Coleoptera	Coccinellidae	Coccinellinae	Didion	Didion punctatum
BOLD:AAA4097	Animalia	Arthropoda	Insecta	Lepidoptera	Noctuidae	Noctuinae	Euplexia	Euplexia benesimilis
BOLD:AAA7470	Animalia	Arthropoda	Insecta	Diptera	Calliphoridae	Luciliinae	Lucilia	Lucilia illustris
BOLD:AAG6649	Animalia	Arthropoda	Insecta	Diptera	Bibionidae	Bibioninae	Bibio	Bibio xanthopus
BOLD:AAG2460	Animalia	Arthropoda	Insecta	Diptera	Anthomyiidae	Anthomyiinae	Hydrophoria	Hydrophoria lancifer
BOLD:AAH2434	Animalia	Arthropoda	Insecta	Coleoptera	Elateridae	Dendrometrinae	Stropenron	Stropenron hieroglyphica
BOLD:AAG8978	Animalia	Arthropoda	Insecta	Hemiptera	Miridae	Mirinae	Prepops	Prepops rubellicollis
BOLD:AAC9013	Animalia	Arthropoda	Insecta	Lepidoptera	Tortricidae	Olethreutinae	Pseudexentera	Pseudexentera costomaculana
BOLD:AAC5428	Animalia	Arthropoda	Insecta	Hymenoptera	Vespidae	Eumeninae	Ancistrocerus	Ancistrocerus adiabatus
BOLD:AAA9400	Animalia	Arthropoda	Insecta	Lepidoptera	Erebidae	Erebinae	Zale	Zale galbanata
BOLD:AAN6191	Animalia	Arthropoda	Insecta	Coleoptera	Lycidae	Erotinae	Dictyoptera	Dictyoptera aurora
BOLD:AAI7317	Animalia	Arthropoda	Insecta	Lepidoptera	Glyphipterigidae	Glyphipteriginae	Glyphipterix	Glyphipterix circumscriptella
BOLD:ACV5348	Animalia	Arthropoda	Insecta	Diptera	Syrphidae	Syrphinae	Dasysyrphus	Dasysyrphus venustus
BOLD:AAN5877	Animalia	Arthropoda	Insecta	Diptera	Limoniidae	Limoniinae	Metalimnobia	Metalimnobia immatura
BOLD:AAH0127	Animalia	Arthropoda	Insecta	Coleoptera	Pyrochroidae	Pedilinae	Pedilus	Pedilus lugubris
BOLD:AAJ7105	Animalia	Arthropoda	Insecta	Diptera	Agromyzidae	Agromyzinae	Agromyza	Agromyza frontella
BOLD:AAA3369	Animalia	Arthropoda	Insecta	Lepidoptera	Tortricidae	Tortricinae	Syndemis	Syndemis afflictana
BOLD:AAE7016	Animalia	Arthropoda	Insecta	Lepidoptera	Gelechiidae	Dichomeridinae	Helcystogramma	Helcystogramma hystricella
BOLD:AAF4234	Animalia	Arthropoda	Insecta	Diptera	Anthomyiidae	Pegomyinae	Eutrichota	Eutrichota lipsia
BOLD:AAJ0494	Animalia	Arthropoda	Insecta	Hymenoptera	Tenthredinidae	Blennocampinae	Eutomostethus	Eutomostethus ephippium
BOLD:AAA8562	Animalia	Arthropoda	Insecta	Lepidoptera	Noctuidae	Noctuinae	Lacinipolia	Lacinipolia meditata
BOLD:AAH0915	Animalia	Arthropoda	Insecta	Coleoptera	Cantharidae	Cantharinae	Atalantycha	Atalantycha bilineata
BOLD:AAA6652	Animalia	Arthropoda	Insecta	Lepidoptera	Noctuidae	Noctuinae	Morrisonia	Morrisonia confusa
BOLD:AAH2430	Animalia	Arthropoda	Insecta	Coleoptera	Elateridae	Dendrometrinae	Stropenron	Stropenron hamata
BOLD:AAG3560	Animalia	Arthropoda	Insecta	Hymenoptera	Tenthredinidae	Heterarthrinae	Fenusella	Fenusella nana
BOLD:AAC1607	Animalia	Arthropoda	Insecta	Hymenoptera	Andrenidae	Andreninae	Andrena	Andrena geranii
BOLD:ACH0297	Animalia	Arthropoda	Insecta	Hymenoptera	Tenthredinidae	Selandriinae	Strongylogaster	Strongylogaster impressata
BOLD:AAW1968	Animalia	Arthropoda	Insecta	Coleoptera	Elateridae	Elaterinae	Agriotes	Agriotes stabilis
BOLD:ADL0588	Animalia	Arthropoda	Insecta	Coleoptera	Cantharidae	Cantharinae	Dichelotarsus	Dichelotarsus pattoni
BOLD:ACA7425	Animalia	Arthropoda	Insecta	Coleoptera	Coccinellidae	Coccinellinae	Hyperaspis	Hyperaspis proba
BOLD:ABA6316	Animalia	Arthropoda	Insecta	Coleoptera	Elateridae	Elaterinae	Ampedus	Ampedus areolatus
BOLD:AAA4458	Animalia	Arthropoda	Insecta	Lepidoptera	Erebidae	Herminiinae	Lascoria	Lascoria ambigualis
BOLD:ACP2369	Animalia	Arthropoda	Insecta	Coleoptera	Staphylinidae	Phloeocharinae	Charhyphus	Charhyphus picipennis
BOLD:AAB5969	Animalia	Arthropoda	Insecta	Lepidoptera	Noctuidae	Noctuinae	Loscopia	Loscopia velata
BOLD:AAG4418	Animalia	Arthropoda	Insecta	Coleoptera	Chrysomelidae	Galerucinae	Disonycha	Disonycha xanthomelas
BOLD:ACC7779	Animalia	Arthropoda	Insecta	Coleoptera	Elateridae	Cardiophorinae	Cardiophorus	Cardiophorus convexus
BOLD:AAM7729	Animalia	Arthropoda	Insecta	Coleoptera	Coccinellidae	Coccinellinae	Mulsantina	Mulsantina picta
BOLD:ACT6694	Animalia	Arthropoda	Insecta	Coleoptera	Nitidulidae	Nitidulinae	Omosita	Omosita nearctica
BOLD:AAE3644	Animalia	Arthropoda	Insecta	Lepidoptera	Tortricidae	Olethreutinae	Gretchena	Gretchena concitatricana
BOLD:AAH7311	Animalia	Arthropoda	Insecta	Coleoptera	Cantharidae	Cantharinae	Atalantycha	Atalantycha neglecta
BOLD:ACV4031	Animalia	Arthropoda	Insecta	Coleoptera	Curculionidae	Cryptorhynchinae	Eubulus	Eubulus bisignatus
BOLD:AAG6762	Animalia	Arthropoda	Insecta	Diptera	Syrphidae	Eristalinae	Chalcosyrphus	Chalcosyrphus nemorum
BOLD:AAB7923	Animalia	Arthropoda	Insecta	Lepidoptera	Tortricidae	Tortricinae	Cenopis	Cenopis diluticostana
BOLD:AAB4998	Animalia	Arthropoda	Insecta	Hymenoptera	Andrenidae	Andreninae	Andrena	Andrena barbilabris
BOLD:AAA8804	Animalia	Arthropoda	Insecta	Hymenoptera	Apidae	Apinae	Bombus	Bombus impatiens
BOLD:AAY1310	Animalia	Arthropoda	Insecta	Diptera	Agromyzidae	Phytomyzinae	Phytomyza	Phytomyza agromyzina
BOLD:AAG3557	Animalia	Arthropoda	Insecta	Hymenoptera	Tenthredinidae	Allantinae	Phrontosoma	Phrontosoma belfragei
BOLD:AAP1498	Animalia	Arthropoda	Insecta	Hymenoptera	Tenthredinidae	Allantinae	Ametastegia	Ametastegia glabrata
BOLD:AAC3802	Animalia	Arthropoda	Insecta	Lepidoptera	Nolidae	Risobinae	Baileya	Baileya doubledayi
BOLD:AAD4214	Animalia	Arthropoda	Insecta	Hymenoptera	Ichneumonidae	Diplazontinae	Diplazon	Diplazon laetatorius
BOLD:AAA6438	Animalia	Arthropoda	Insecta	Lepidoptera	Geometridae	Larentiinae	Horisme	Horisme intestinata
BOLD:ACF0611	Animalia	Arthropoda	Insecta	Lepidoptera	Tortricidae	Olethreutinae	Olethreutes	Olethreutes fagigemmeana
BOLD:ACV3774	Animalia	Arthropoda	Insecta	Coleoptera	Curculionidae	Curculioninae	Tychius	Tychius stephensi
BOLD:ABX6422	Animalia	Arthropoda	Insecta	Lepidoptera	Nymphalidae	Nymphalinae	Polygonia	Polygonia comma
BOLD:AAA9571	Animalia	Arthropoda	Insecta	Diptera	Cecidomyiidae	Cecidomyiinae	Dasineura	Dasineura folliculi
BOLD:AAZ2483	Animalia	Arthropoda	Insecta	Coleoptera	Carabidae	Harpalinae	Agonum	Agonum octopunctatum
BOLD:AAA7679	Animalia	Arthropoda	Insecta	Lepidoptera	Erebidae	Erebinae	Catocala	Catocala mira
BOLD:AAG3827	Animalia	Arthropoda	Insecta	Hemiptera	Miridae	Mirinae	Lygus	Lygus vanduzeei
BOLD:ABA7975	Animalia	Arthropoda	Insecta	Hymenoptera	Tenthredinidae	Blennocampinae	Monophadnoides	Monophadnoides rubi
BOLD:AAG7707	Animalia	Arthropoda	Insecta	Hymenoptera	Ichneumonidae	Ichneumoninae	Coelichneumon	Coelichneumon navus
BOLD:AAE6121	Animalia	Arthropoda	Insecta	Hymenoptera	Tenthredinidae	Allantinae	Allantus	Allantus cinctus
BOLD:AAF0277	Animalia	Arthropoda	Insecta	Coleoptera	Carabidae	Trechinae	Bembidion	Bembidion quadrimaculatum
BOLD:AAB1281	Animalia	Arthropoda	Insecta	Hymenoptera	Ichneumonidae	Pimplinae	Itoplectis	Itoplectis conquisitor
BOLD:AAC4414	Animalia	Arthropoda	Insecta	Coleoptera	Cerambycidae	Cerambycinae	Microclytus	Microclytus compressicollis
BOLD:AAD8837	Animalia	Arthropoda	Insecta	Lepidoptera	Gelechiidae	Gelechiinae	Filatima	Filatima pseudacaciella
BOLD:AAB4768	Animalia	Arthropoda	Insecta	Lepidoptera	Coleophoridae	Coleophorinae	Coleophora	Coleophora laricella
BOLD:ABA9101	Animalia	Arthropoda	Insecta	Coleoptera	Chrysomelidae	Galerucinae	Epitrix	Epitrix cucumeris
BOLD:AAA3351	Animalia	Arthropoda	Insecta	Lepidoptera	Noctuidae	Noctuinae	Feltia	Feltia jaculifera
BOLD:ABA9456	Animalia	Arthropoda	Insecta	Diptera	Asilidae	Stichopogoninae	Lasiopogon	Lasiopogon opaculus
BOLD:AAH0212	Animalia	Arthropoda	Insecta	Coleoptera	Carabidae	Harpalinae	Lebia	Lebia fuscata
BOLD:ADH5714	Animalia	Arthropoda	Insecta	Coleoptera	Staphylinidae	Aleocharinae	Homalota	Homalota plana
BOLD:AAC1644	Animalia	Arthropoda	Insecta	Lepidoptera	Gelechiidae	Gelechiinae	Scrobipalpa	Scrobipalpa acuminatella
BOLD:ABW5503	Animalia	Arthropoda	Insecta	Coleoptera	Staphylinidae	Tachyporinae	Carphacis	Carphacis effrenatus
BOLD:AAZ6336	Animalia	Arthropoda	Insecta	Hymenoptera	Tenthredinidae	Heterarthrinae	Nefusa	Nefusa ambigua
BOLD:AAC1928	Animalia	Arthropoda	Insecta	Coleoptera	Carabidae	Harpalinae	Harpalus	Harpalus somnulentus
BOLD:AAG5778	Animalia	Arthropoda	Insecta	Coleoptera	Nitidulidae	Cryptarchinae	Glischrochilus	Glischrochilus quadrisignatus
BOLD:ABX9691	Animalia	Arthropoda	Insecta	Coleoptera	Staphylinidae	Paederinae	Sunius	Sunius confluentus
BOLD:AAC8406	Animalia	Arthropoda	Insecta	Hemiptera	Rhyparochromidae	Rhyparochrominae	Sphragisticus	Sphragisticus nebulosus
BOLD:AAB4783	Animalia	Arthropoda	Insecta	Lepidoptera	Geometridae	Ennominae	Ennomos	Ennomos subsignaria
BOLD:AAA4128	Animalia	Arthropoda	Insecta	Lepidoptera	Noctuidae	Noctuinae	Orthosia	Orthosia hibisci
BOLD:ADS6926	Animalia	Arthropoda	Insecta	Coleoptera	Curculionidae	Molytinae	Conotrachelus	Conotrachelus corni
BOLD:AAB2150	Animalia	Arthropoda	Insecta	Hymenoptera	Apidae	Apinae	Bombus	Bombus perplexus
BOLD:AAA6260	Animalia	Arthropoda	Insecta	Lepidoptera	Tortricidae	Olethreutinae	Gretchena	Gretchena delicatana
BOLD:AAA8933	Animalia	Arthropoda	Insecta	Coleoptera	Coccinellidae	Coccinellinae	Coccinella	Coccinella septempunctata
BOLD:AAA6924	Animalia	Arthropoda	Insecta	Lepidoptera	Noctuidae	Noctuinae	Crocigrapha	Crocigrapha normani
BOLD:AAB3148	Animalia	Arthropoda	Insecta	Hymenoptera	Halictidae	Halictinae	Lasioglossum	Lasioglossum zonulum
BOLD:AAF6935	Animalia	Arthropoda	Insecta	Coleoptera	Coccinellidae	Coccinellinae	Propylea	Propylea quatuordecimpunctata
BOLD:AAN7641	Animalia	Arthropoda	Insecta	Hymenoptera	Tenthredinidae	Blennocampinae	Halidamia	Halidamia affinis
BOLD:ADF9894	Animalia	Arthropoda	Insecta	Coleoptera	Scarabaeidae	Melolonthinae	Phyllophaga	Phyllophaga rugosa
BOLD:AAC3361	Animalia	Arthropoda	Insecta	Coleoptera	Carabidae	Harpalinae	Poecilus	Poecilus lucublandus
BOLD:ACC7975	Animalia	Arthropoda	Insecta	Coleoptera	Anthribidae	Anthribinae	Euparius	Euparius paganus
BOLD:AAH2378	Animalia	Arthropoda	Insecta	Coleoptera	Elateridae	Elaterinae	Melanotus	Melanotus castanipes
BOLD:AAR3859	Animalia	Arthropoda	Insecta	Coleoptera	Scarabaeidae	Melolonthinae	Amphimallon	Amphimallon majale
BOLD:ACV3021	Animalia	Arthropoda	Insecta	Diptera	Cecidomyiidae	Cecidomyiinae	Contarinia	Contarinia verrucicola
BOLD:AAG7630	Animalia	Arthropoda	Insecta	Hymenoptera	Ichneumonidae	Ichneumoninae	Linycus	Linycus exhortator
BOLD:AAD5161	Animalia	Arthropoda	Insecta	Diptera	Syrphidae	Eristalinae	Eristalis	Eristalis transversa
BOLD:AAA2490	Animalia	Arthropoda	Insecta	Lepidoptera	Crambidae	Spilomelinae	Palpita	Palpita magniferalis
BOLD:AAA9177	Animalia	Arthropoda	Insecta	Lepidoptera	Geometridae	Larentiinae	Eupithecia	Eupithecia fletcherata
BOLD:AAM0777	Animalia	Arthropoda	Insecta	Lepidoptera	Tortricidae	Tortricinae	Rolandylis	Rolandylis fusca
BOLD:ABX3518	Animalia	Arthropoda	Insecta	Hymenoptera	Tenthredinidae	Allantinae	Macremphytus	Macremphytus testaceus
BOLD:AAA3836	Animalia	Arthropoda	Insecta	Lepidoptera	Noctuidae	Plusiinae	Autographa	Autographa precationis
BOLD:AAB5081	Animalia	Arthropoda	Insecta	Hemiptera	Miridae	Mirinae	Leptopterna	Leptopterna dolabrata
BOLD:AAD1098	Animalia	Arthropoda	Insecta	Coleoptera	Scarabaeidae	Melolonthinae	Phyllophaga	Phyllophaga futilis
BOLD:AAA8525	Animalia	Arthropoda	Insecta	Lepidoptera	Noctuidae	Amphipyrinae	Amphipyra	Amphipyra pyramidoides
BOLD:AAG0449	Animalia	Arthropoda	Insecta	Hymenoptera	Halictidae	Halictinae	Augochlorella	Augochlorella aurata
BOLD:ABA6367	Animalia	Arthropoda	Insecta	Coleoptera	Curculionidae	Molytinae	Conotrachelus	Conotrachelus nenuphar
BOLD:AAJ2399	Animalia	Arthropoda	Insecta	Hemiptera	Miridae	Phylinae	Amblytylus	Amblytylus nasutus
BOLD:AEI6520	Animalia	Arthropoda	Insecta	Coleoptera	Coccinellidae	Coccinellinae	Anatis	Anatis mali
BOLD:AAW4400	Animalia	Arthropoda	Insecta	Diptera	Agromyzidae	Phytomyzinae	Cerodontha	Cerodontha angulata
BOLD:ABA9100	Animalia	Arthropoda	Insecta	Coleoptera	Latridiidae	Latridiinae	Stephostethus	Stephostethus liratus
BOLD:AAG4661	Animalia	Arthropoda	Insecta	Diptera	Syrphidae	Eristalinae	Xylota	Xylota quadrimaculata
BOLD:AAK8756	Animalia	Arthropoda	Insecta	Diptera	Agromyzidae	Phytomyzinae	Liriomyza	Liriomyza fricki
BOLD:AAO0421	Animalia	Arthropoda	Insecta	Coleoptera	Latridiidae	Corticariinae	Corticaria	Corticaria serrata
BOLD:AAG7865	Animalia	Arthropoda	Insecta	Hymenoptera	Tenthredinidae	Nematinae	Cladius	Cladius brullei
BOLD:ADI7374	Animalia	Arthropoda	Insecta	Lepidoptera	Gelechiidae	Gelechiinae	Filatima	Filatima epulatrix
BOLD:AAC6974	Animalia	Arthropoda	Insecta	Diptera	Dryomyzidae	Dryomyzinae	Dryomyza	Dryomyza anilis
BOLD:AAU7126	Animalia	Arthropoda	Insecta	Coleoptera	Cleridae	Hydnocerinae	Isohydnocera	Isohydnocera curtipennis
BOLD:AAI3064	Animalia	Arthropoda	Insecta	Diptera	Agromyzidae	Phytomyzinae	Nemorimyza	Nemorimyza posticata
BOLD:ABW2813	Animalia	Arthropoda	Insecta	Coleoptera	Staphylinidae	Aleocharinae	Mocyta	Mocyta luteola
BOLD:ABA8754	Animalia	Arthropoda	Insecta	Diptera	Ephydridae	Discomyzinae	Discomyza	Discomyza incurva
BOLD:ACK1459	Animalia	Arthropoda	Insecta	Coleoptera	Staphylinidae	Aleocharinae	Cyphea	Cyphea wallisi
BOLD:AAC9614	Animalia	Arthropoda	Insecta	Diptera	Calliphoridae	Chrysomyinae	Protophormia	Protophormia terraenovae
BOLD:AAB1349	Animalia	Arthropoda	Insecta	Lepidoptera	Erebidae	Hypeninae	Hypena	Hypena humuli
BOLD:AAH4235	Animalia	Arthropoda	Insecta	Diptera	Scathophagidae	Delininae	Americina	Americina adusta
BOLD:AAH0019	Animalia	Arthropoda	Insecta	Coleoptera	Cerambycidae	Cerambycinae	Molorchus	Molorchus bimaculatus
BOLD:ABA5170	Animalia	Arthropoda	Insecta	Diptera	Ulidiidae	Ulidiinae	Physiphora	Physiphora alceae
BOLD:AAB1631	Animalia	Arthropoda	Insecta	Lepidoptera	Noctuidae	Noctuinae	Hydraecia	Hydraecia micacea
BOLD:AAB0268	Animalia	Arthropoda	Insecta	Lepidoptera	Tortricidae	Tortricinae	Archips	Archips purpurana
BOLD:AAH0072	Animalia	Arthropoda	Insecta	Coleoptera	Nitidulidae	Carpophilinae	Carpophilus	Carpophilus brachypterus
BOLD:ABA1295	Animalia	Arthropoda	Insecta	Hymenoptera	Tenthredinidae	Nematinae	Euura	Euura ribesii
BOLD:AAA4222	Animalia	Arthropoda	Insecta	Lepidoptera	Erebidae	Hypeninae	Hypena	Hypena scabra
BOLD:AAC6357	Animalia	Arthropoda	Insecta	Lepidoptera	Gelechiidae	Gelechiinae	Xenolechia	Xenolechia ontariensis
BOLD:AAF6824	Animalia	Arthropoda	Insecta	Coleoptera	Staphylinidae	Staphylininae	Philonthus	Philonthus caeruleipennis
BOLD:ACD0489	Animalia	Arthropoda	Insecta	Hemiptera	Tingidae	Tinginae	Physatocheila	Physatocheila variegata
BOLD:AAD5565	Animalia	Arthropoda	Insecta	Coleoptera	Curculionidae	Entiminae	Sciaphilus	Sciaphilus asperatus
BOLD:AAA4439	Animalia	Arthropoda	Insecta	Lepidoptera	Gelechiidae	Gelechiinae	Chionodes	Chionodes obscurusella
BOLD:ABA6320	Animalia	Arthropoda	Insecta	Coleoptera	Erotylidae	Cryptophilinae	Toramus	Toramus pulchellus
BOLD:ADU4947	Animalia	Arthropoda	Insecta	Coleoptera	Curculionidae	Molytinae	Conotrachelus	Conotrachelus juglandis
BOLD:ABZ7211	Animalia	Arthropoda	Insecta	Diptera	Syrphidae	Syrphinae	Platycheirus	Platycheirus confusus
BOLD:AAC0587	Animalia	Arthropoda	Insecta	Hymenoptera	Andrenidae	Andreninae	Andrena	Andrena forbesii
BOLD:AAA2224	Animalia	Arthropoda	Insecta	Lepidoptera	Pieridae	Pierinae	Pieris	Pieris rapae
BOLD:AAP7064	Animalia	Arthropoda	Insecta	Coleoptera	Byturidae	Byturinae	Byturus	Byturus unicolor
BOLD:AAD8919	Animalia	Arthropoda	Insecta	Hymenoptera	Andrenidae	Andreninae	Andrena	Andrena hippotes
BOLD:AAA8814	Animalia	Arthropoda	Insecta	Lepidoptera	Erebidae	Hypeninae	Hypena	Hypena bijugalis
BOLD:AAJ9681	Animalia	Arthropoda	Insecta	Diptera	Agromyzidae	Phytomyzinae	Aulagromyza	Aulagromyza luteoscutellata
BOLD:AAG7768	Animalia	Arthropoda	Insecta	Hymenoptera	Ichneumonidae	Cryptinae	Aritranis	Aritranis director
BOLD:AAA3364	Animalia	Arthropoda	Insecta	Lepidoptera	Noctuidae	Noctuinae	Agrotis	Agrotis ipsilon
BOLD:ABV0388	Animalia	Arthropoda	Insecta	Diptera	Bombyliidae	Bombyliinae	Bombylius	Bombylius major
BOLD:AAA2074	Animalia	Arthropoda	Insecta	Lepidoptera	Geometridae	Ennominae	Ectropis	Ectropis crepuscularia
BOLD:AAG4646	Animalia	Arthropoda	Insecta	Diptera	Syrphidae	Eristalinae	Rhingia	Rhingia nasica
BOLD:AAB1409	Animalia	Arthropoda	Insecta	Diptera	Syrphidae	Eristalinae	Eristalis	Eristalis dimidiata
BOLD:ABY6338	Animalia	Arthropoda	Insecta	Lepidoptera	Noctuidae	Noctuinae	Leucania	Leucania linda
BOLD:ACE5974	Animalia	Arthropoda	Insecta	Diptera	Hybotidae	Ocydromiinae	Leptopeza	Leptopeza flavipes
BOLD:ABA5928	Animalia	Arthropoda	Insecta	Hymenoptera	Tenthredinidae	Allantinae	Allantus	Allantus mellipes
BOLD:ABX6101	Animalia	Arthropoda	Insecta	Lepidoptera	Noctuidae	Noctuinae	Leucania	Leucania phragmitidicola
BOLD:AAA5643	Animalia	Arthropoda	Insecta	Lepidoptera	Erebidae	Herminiinae	Phalaenophana	Phalaenophana pyramusalis
BOLD:AEC1318	Animalia	Arthropoda	Insecta	Hemiptera	Pentatomidae	Pentatominae	Euschistus	Euschistus tristigmus
BOLD:AAC4871	Animalia	Arthropoda	Insecta	Lepidoptera	Noctuidae	Plusiinae	Abrostola	Abrostola urentis
BOLD:AAJ0746	Animalia	Arthropoda	Insecta	Hymenoptera	Tenthredinidae	Heterarthrinae	Endelomyia	Endelomyia aethiops
BOLD:AAA6926	Animalia	Arthropoda	Insecta	Lepidoptera	Geometridae	Larentiinae	Trichodezia	Trichodezia albovittata
BOLD:ACP7557	Animalia	Arthropoda	Insecta	Lepidoptera	Noctuidae	Noctuinae	Agnorisma	Agnorisma badinodis
BOLD:ABX6753	Animalia	Arthropoda	Insecta	Diptera	Limoniidae	Limnophilinae	Prionolabis	Prionolabis rufibasis
BOLD:ABY9574	Animalia	Arthropoda	Insecta	Lepidoptera	Noctuidae	Noctuinae	Hyppa	Hyppa xylinoides
BOLD:AAD6352	Animalia	Arthropoda	Insecta	Hemiptera	Pentatomidae	Pentatominae	Chinavia	Chinavia hilaris
BOLD:ACE6487	Animalia	Arthropoda	Insecta	Lepidoptera	Noctuidae	Noctuinae	Abagrotis	Abagrotis anchocelioides
BOLD:ACF8270	Animalia	Arthropoda	Insecta	Coleoptera	Chrysomelidae	Galerucinae	Ophraella	Ophraella conferta
BOLD:AAI3360	Animalia	Arthropoda	Insecta	Diptera	Agromyzidae	Agromyzinae	Ophiomyia	Ophiomyia quinta
BOLD:AAO1235	Animalia	Arthropoda	Insecta	Coleoptera	Staphylinidae	Staphylininae	Quedius	Quedius mesomelinus
BOLD:AAB7534	Animalia	Arthropoda	Insecta	Lepidoptera	Tortricidae	Tortricinae	Cochylichroa	Cochylichroa temerana
BOLD:AAU6912	Animalia	Arthropoda	Insecta	Coleoptera	Mordellidae	Mordellinae	Mordellochroa	Mordellochroa scapularis
BOLD:AAH0434	Animalia	Arthropoda	Insecta	Coleoptera	Elateridae	Elaterinae	Dolerosomus	Dolerosomus silaceus
BOLD:AAF6327	Animalia	Arthropoda	Insecta	Hemiptera	Aphididae	Phyllaphidinae	Phyllaphis	Phyllaphis fagi
BOLD:ACE5456	Animalia	Arthropoda	Insecta	Hemiptera	Aphididae	Aphidinae	Illinoia	Illinoia liriodendri
BOLD:AAX5083	Animalia	Arthropoda	Insecta	Coleoptera	Elateridae	Dendrometrinae	Gambrinus	Gambrinus confusus
BOLD:AAA4438	Animalia	Arthropoda	Insecta	Lepidoptera	Gelechiidae	Gelechiinae	Chionodes	Chionodes thoraceochrella
BOLD:AAB3308	Animalia	Arthropoda	Insecta	Diptera	Rhagionidae	Rhagioninae	Rhagio	Rhagio mystaceus
BOLD:ABW0374	Animalia	Arthropoda	Insecta	Diptera	Stratiomyidae	Pachygastrinae	Berkshiria	Berkshiria albistylum
BOLD:AAG2736	Animalia	Arthropoda	Insecta	Diptera	Ephydridae	Ephydrinae	Scatella	Scatella stagnalis
BOLD:ABY3690	Animalia	Arthropoda	Insecta	Lepidoptera	Noctuidae	Noctuinae	Eupsilia	Eupsilia tristigmata
BOLD:ABW2816	Animalia	Arthropoda	Insecta	Coleoptera	Erotylidae	Erotylinae	Tritoma	Tritoma pulchra
BOLD:ACY8771	Animalia	Arthropoda	Insecta	Coleoptera	Cerambycidae	Cerambycinae	Stenosphenus	Stenosphenus notatus
BOLD:ACV9239	Animalia	Arthropoda	Insecta	Hymenoptera	Pompilidae	Pompilinae	Ammosphex	Ammosphex michiganensis
BOLD:ACL4508	Animalia	Arthropoda	Insecta	Coleoptera	Staphylinidae	Aleocharinae	Alevonota	Alevonota gracilenta
BOLD:AAB8122	Animalia	Arthropoda	Insecta	Lepidoptera	Tortricidae	Tortricinae	Acleris	Acleris nivisellana
BOLD:AAD7932	Animalia	Arthropoda	Insecta	Hymenoptera	Apidae	Nomadinae	Nomada	Nomada bethunei
BOLD:AAA6759	Animalia	Arthropoda	Insecta	Lepidoptera	Hesperiidae	Hesperiinae	Thymelicus	Thymelicus lineola
BOLD:ABA5202	Animalia	Arthropoda	Insecta	Diptera	Limoniidae	Limnophilinae	Pseudolimnophila	Pseudolimnophila luteipennis
BOLD:ACQ9042	Animalia	Arthropoda	Insecta	Coleoptera	Curculionidae	Molytinae	Microhyus	Microhyus setiger
BOLD:AAH2757	Animalia	Arthropoda	Insecta	Coleoptera	Carabidae	Harpalinae	Amphasia	Amphasia sericea
BOLD:ADJ2423	Animalia	Arthropoda	Insecta	Coleoptera	Curculionidae	Molytinae	Conotrachelus	Conotrachelus crataegi
BOLD:AAP1085	Animalia	Arthropoda	Insecta	Hymenoptera	Tenthredinidae	Heterarthrinae	Metallus	Metallus lanceolatus
BOLD:AAF1422	Animalia	Arthropoda	Insecta	Hymenoptera	Tenthredinidae	Allantinae	Monostegia	Monostegia abdominalis
BOLD:ABA8032	Animalia	Arthropoda	Insecta	Hymenoptera	Tenthredinidae	Nematinae	Euura	Euura tibialis
BOLD:AAI4594	Animalia	Arthropoda	Insecta	Hymenoptera	Andrenidae	Andreninae	Andrena	Andrena commoda
BOLD:AAH0121	Animalia	Arthropoda	Insecta	Coleoptera	Staphylinidae	Staphylininae	Bisnius	Bisnius blandus
BOLD:ACB1097	Animalia	Arthropoda	Insecta	Coleoptera	Curculionidae	Molytinae	Conotrachelus	Conotrachelus schoofi
BOLD:AAB3383	Animalia	Arthropoda	Insecta	Lepidoptera	Erebidae	Erebinae	Catocala	Catocala cerogama
BOLD:AAC9510	Animalia	Arthropoda	Insecta	Hemiptera	Miridae	Orthotylinae	Blepharidopterus	Blepharidopterus provancheri
BOLD:AAR3352	Animalia	Arthropoda	Insecta	Coleoptera	Staphylinidae	Oxytelinae	Anotylus	Anotylus insecatus
BOLD:AAH6766	Animalia	Arthropoda	Insecta	Lepidoptera	Crambidae	Pyraustinae	Pyrausta	Pyrausta generosa
BOLD:AAA3075	Animalia	Arthropoda	Insecta	Lepidoptera	Geometridae	Larentiinae	Pasiphila	Pasiphila rectangulata
BOLD:AAC6989	Animalia	Arthropoda	Insecta	Coleoptera	Staphylinidae	Staphylininae	Ontholestes	Ontholestes cingulatus
BOLD:AAL1941	Animalia	Arthropoda	Insecta	Diptera	Drosophilidae	Drosophilinae	Drosophila	Drosophila repleta
BOLD:AAG8966	Animalia	Arthropoda	Insecta	Hemiptera	Miridae	Mirinae	Closterotomus	Closterotomus norwegicus
BOLD:AAO0781	Animalia	Arthropoda	Insecta	Coleoptera	Staphylinidae	Paederinae	Medon	Medon fusculus
BOLD:AAM7753	Animalia	Arthropoda	Insecta	Coleoptera	Chrysomelidae	Cassidinae	Sumitrosis	Sumitrosis inaequalis
BOLD:ACE6522	Animalia	Arthropoda	Insecta	Hymenoptera	Apidae	Nomadinae	Nomada	Nomada denticulata
BOLD:AAI7042	Animalia	Arthropoda	Insecta	Coleoptera	Cerambycidae	Lepturinae	Gaurotes	Gaurotes cyanipennis
BOLD:ABX0180	Animalia	Arthropoda	Insecta	Coleoptera	Coccinellidae	Coccinellinae	Neoharmonia	Neoharmonia venusta
BOLD:AAY8540	Animalia	Arthropoda	Insecta	Coleoptera	Carabidae	Trechinae	Polyderis	Polyderis laeva
BOLD:AAF0889	Animalia	Arthropoda	Insecta	Diptera	Tabanidae	Tabaninae	Hybomitra	Hybomitra lasiophthalma
BOLD:ACF9292	Animalia	Arthropoda	Insecta	Coleoptera	Staphylinidae	Staphylininae	Stenistoderus	Stenistoderus rubripennis
BOLD:AAB4658	Animalia	Arthropoda	Insecta	Diptera	Chironomidae	Chironominae	Chironomus	Chironomus dilutus
BOLD:AAP8584	Animalia	Arthropoda	Insecta	Coleoptera	Cleridae	Clerinae	Placopterus	Placopterus thoracicus
BOLD:AAI3237	Animalia	Arthropoda	Insecta	Coleoptera	Coccinellidae	Coccinellinae	Mulsantina	Mulsantina hudsonica
BOLD:AAA4201	Animalia	Arthropoda	Insecta	Lepidoptera	Noctuidae	Noctuinae	Apamea	Apamea sordens
BOLD:AAA5235	Animalia	Arthropoda	Insecta	Lepidoptera	Geometridae	Ennominae	Phigalia	Phigalia strigataria
BOLD:AAA3817	Animalia	Arthropoda	Insecta	Lepidoptera	Geometridae	Larentiinae	Xanthorhoe	Xanthorhoe ferrugata
BOLD:AAB5681	Animalia	Arthropoda	Insecta	Hemiptera	Aphididae	Aphidinae	Aphis	Aphis farinosa
BOLD:AAA2139	Animalia	Arthropoda	Insecta	Hymenoptera	Halictidae	Halictinae	Halictus	Halictus confusus
BOLD:AAA4559	Animalia	Arthropoda	Insecta	Lepidoptera	Geometridae	Larentiinae	Euphyia	Euphyia intermediata
BOLD:ABV1529	Animalia	Arthropoda	Insecta	Coleoptera	Staphylinidae	Staphylininae	Philonthus	Philonthus debilis
BOLD:AAE8158	Animalia	Arthropoda	Insecta	Hymenoptera	Crabronidae	Crabroninae	Ectemnius	Ectemnius continuus
BOLD:ABY5142	Animalia	Arthropoda	Insecta	Lepidoptera	Gelechiidae	Dichomeridinae	Helcystogramma	Helcystogramma fernaldella
BOLD:AAR3672	Animalia	Arthropoda	Insecta	Diptera	Agromyzidae	Phytomyzinae	Amauromyza	Amauromyza flavifrons
BOLD:AAE9431	Animalia	Arthropoda	Insecta	Coleoptera	Cerambycidae	Lamiinae	Tetrops	Tetrops praeustus
BOLD:AAE1308	Animalia	Arthropoda	Insecta	Hemiptera	Pentatomidae	Pentatominae	Neottiglossa	Neottiglossa undata
BOLD:AAN4152	Animalia	Arthropoda	Insecta	Coleoptera	Staphylinidae	Oxytelinae	Anotylus	Anotylus rugosus
BOLD:AAN6506	Animalia	Arthropoda	Insecta	Diptera	Stratiomyidae	Sarginae	Microchrysa	Microchrysa polita
BOLD:AAD8027	Animalia	Arthropoda	Insecta	Diptera	Culicidae	Culicinae	Aedes	Aedes fitchii
BOLD:ABA9094	Animalia	Arthropoda	Insecta	Coleoptera	Staphylinidae	Aleocharinae	Atheta	Atheta circulicollis
BOLD:AAN9916	Animalia	Arthropoda	Insecta	Coleoptera	Staphylinidae	Scydmaeninae	Stenichnus	Stenichnus scutellaris
BOLD:AAO4332	Animalia	Arthropoda	Insecta	Coleoptera	Curculionidae	Entiminae	Polydrusus	Polydrusus impressifrons
BOLD:AAL0380	Animalia	Arthropoda	Insecta	Hymenoptera	Ichneumonidae	Poemeniinae	Podoschistus	Podoschistus vittifrons
BOLD:ACF8199	Animalia	Arthropoda	Insecta	Coleoptera	Elateridae	Elaterinae	Idolus	Idolus debilis
BOLD:AAA7860	Animalia	Arthropoda	Insecta	Lepidoptera	Tortricidae	Olethreutinae	Epiblema	Epiblema scudderiana
BOLD:AAA4178	Animalia	Arthropoda	Insecta	Lepidoptera	Geometridae	Larentiinae	Eupithecia	Eupithecia miserulata
BOLD:AAG3193	Animalia	Arthropoda	Insecta	Hymenoptera	Crabronidae	NA	Trypoxylon	Trypoxylon frigidum
BOLD:AAE3423	Animalia	Arthropoda	Insecta	Coleoptera	Cerambycidae	Cerambycinae	Xylotrechus	Xylotrechus annosus
BOLD:AAI9372	Animalia	Arthropoda	Insecta	Diptera	Cecidomyiidae	Cecidomyiinae	Contarinia	Contarinia nasturtii
BOLD:AAB7574	Animalia	Arthropoda	Insecta	Lepidoptera	Noctuidae	Noctuinae	Apamea	Apamea vultuosa
BOLD:AAG2144	Animalia	Arthropoda	Insecta	Diptera	Tachinidae	Phasiinae	Cylindromyia	Cylindromyia interrupta
BOLD:AAI8335	Animalia	Arthropoda	Insecta	Diptera	Syrphidae	Eristalinae	Brachyopa	Brachyopa notata
BOLD:AAA2141	Animalia	Arthropoda	Insecta	Hymenoptera	Halictidae	Halictinae	Lasioglossum	Lasioglossum lineatulum
BOLD:AAP7640	Animalia	Arthropoda	Insecta	Diptera	Stratiomyidae	Beridinae	Actina	Actina viridis
BOLD:AAB7145	Animalia	Arthropoda	Insecta	Lepidoptera	Noctuidae	Noctuinae	Lacanobia	Lacanobia atlantica
BOLD:AAC7655	Animalia	Arthropoda	Insecta	Hymenoptera	Halictidae	Halictinae	Sphecodes	Sphecodes ranunculi
BOLD:AAF6043	Animalia	Arthropoda	Insecta	Lepidoptera	Hesperiidae	Pyrginae	Pholisora	Pholisora catullus
BOLD:ACE2749	Animalia	Arthropoda	Insecta	Coleoptera	Chrysomelidae	Galerucinae	Phyllotreta	Phyllotreta armoraciae
BOLD:AAG6768	Animalia	Arthropoda	Insecta	Diptera	Scathophagidae	Scathophaginae	Cordilura	Cordilura pleuritica
BOLD:ACY1005	Animalia	Arthropoda	Insecta	Hymenoptera	Sphecidae	Ammophilinae	Podalonia	Podalonia violaceipennis
BOLD:AAB1785	Animalia	Arthropoda	Insecta	Hymenoptera	Megachilidae	Megachilinae	Osmia	Osmia simillima
BOLD:AAH0470	Animalia	Arthropoda	Insecta	Coleoptera	Scraptiidae	Scraptiinae	Canifa	Canifa pallipes
BOLD:AAF6440	Animalia	Arthropoda	Insecta	Coleoptera	Cerambycidae	Lamiinae	Psenocerus	Psenocerus supernotatus
BOLD:AAH2832	Animalia	Arthropoda	Insecta	Coleoptera	Carabidae	Harpalinae	Lebia	Lebia pumila
BOLD:AAI8687	Animalia	Arthropoda	Insecta	Hymenoptera	Apidae	Apinae	Bombus	Bombus griseocollis
BOLD:AAF4164	Animalia	Arthropoda	Insecta	Hymenoptera	Vespidae	Eumeninae	Ancistrocerus	Ancistrocerus gazella
BOLD:ACE5714	Animalia	Arthropoda	Insecta	Lepidoptera	Noctuidae	Noctuinae	Leucania	Leucania inermis
BOLD:ACD8746	Animalia	Arthropoda	Insecta	Diptera	Anthomyiidae	Pegomyinae	Pegomya	Pegomya hyoscyami
BOLD:ACE6563	Animalia	Arthropoda	Insecta	Diptera	Chironomidae	Tanypodinae	Ablabesmyia	Ablabesmyia illinoensis
BOLD:ABA6341	Animalia	Arthropoda	Insecta	Coleoptera	Cerambycidae	Cerambycinae	Phymatodes	Phymatodes amoenus
BOLD:AAA4884	Animalia	Arthropoda	Insecta	Lepidoptera	Geometridae	Ennominae	Macaria	Macaria aemulataria
BOLD:AAG3915	Animalia	Arthropoda	Insecta	Diptera	Opomyzidae	NA	Geomyza	Geomyza tripunctata
BOLD:AAL1254	Animalia	Arthropoda	Insecta	Diptera	Cecidomyiidae	Cecidomyiinae	Dasineura	Dasineura mali
BOLD:ABA8907	Animalia	Arthropoda	Insecta	Coleoptera	Chrysomelidae	Criocerinae	Crioceris	Crioceris asparagi
BOLD:AAK1106	Animalia	Arthropoda	Insecta	Diptera	Syrphidae	Eristalinae	Cheilosia	Cheilosia rita
BOLD:AAR9127	Animalia	Arthropoda	Insecta	Hemiptera	Tingidae	Tinginae	Corythucha	Corythucha marmorata
BOLD:AAG3694	Animalia	Arthropoda	Insecta	Diptera	Stratiomyidae	Sarginae	Sargus	Sargus decorus
BOLD:AAU8384	Animalia	Arthropoda	Insecta	Hymenoptera	Ichneumonidae	Rhyssinae	Rhyssella	Rhyssella nitida
BOLD:ACR0385	Animalia	Arthropoda	Insecta	Diptera	Syrphidae	Eristalinae	Sphegina	Sphegina keeniana
BOLD:AAA2032	Animalia	Arthropoda	Insecta	Lepidoptera	Geometridae	Larentiinae	Hydriomena	Hydriomena divisaria
BOLD:AAH1693	Animalia	Arthropoda	Insecta	Hymenoptera	Ichneumonidae	Cryptinae	Cryptus	Cryptus albitarsis
BOLD:AAH8507	Animalia	Arthropoda	Insecta	Hemiptera	Miridae	Phylinae	Phoenicocoris	Phoenicocoris strobicola
BOLD:AAR9768	Animalia	Arthropoda	Insecta	Diptera	Tabanidae	Chrysopsinae	Chrysops	Chrysops carbonarius
BOLD:AAD8563	Animalia	Arthropoda	Insecta	Diptera	Tabanidae	Chrysopsinae	Chrysops	Chrysops dawsoni
BOLD:AAE9257	Animalia	Arthropoda	Insecta	Diptera	Tabanidae	Chrysopsinae	Chrysops	Chrysops cincticornis
BOLD:AAC4591	Animalia	Arthropoda	Insecta	Diptera	Ulidiidae	Otitinae	Delphinia	Delphinia picta
BOLD:AAI4998	Animalia	Arthropoda	Insecta	Diptera	Syrphidae	Eristalinae	Eumerus	Eumerus strigatus
BOLD:AAC3012	Animalia	Arthropoda	Insecta	Lepidoptera	Gelechiidae	Gelechiinae	Agnippe	Agnippe prunifoliella
BOLD:ACA6747	Animalia	Arthropoda	Insecta	Diptera	Tachinidae	Tachininae	Gymnocheta	Gymnocheta ruficornis
BOLD:AAH0138	Animalia	Arthropoda	Insecta	Coleoptera	Cantharidae	Cantharinae	Podabrus	Podabrus flavicollis
BOLD:ABY9634	Animalia	Arthropoda	Insecta	Lepidoptera	Erebidae	Hypeninae	Hypena	Hypena abalienalis
BOLD:AAG1817	Animalia	Arthropoda	Insecta	Hemiptera	Pentatomidae	Pentatominae	Banasa	Banasa calva
BOLD:AAA3400	Animalia	Arthropoda	Insecta	Lepidoptera	Geometridae	Ennominae	Nematocampa	Nematocampa resistaria
BOLD:AAH2806	Animalia	Arthropoda	Insecta	Coleoptera	Carabidae	Harpalinae	Trichotichnus	Trichotichnus autumnalis
BOLD:AAA7067	Animalia	Arthropoda	Insecta	Diptera	Culicidae	Culicinae	Aedes	Aedes vexans
BOLD:ACL5932	Animalia	Arthropoda	Insecta	Coleoptera	Staphylinidae	Omaliinae	Omalium	Omalium repandum
BOLD:AAJ8933	Animalia	Arthropoda	Insecta	Coleoptera	Chrysomelidae	Bruchinae	Bruchus	Bruchus brachialis
BOLD:AAD1905	Animalia	Arthropoda	Insecta	Hymenoptera	Andrenidae	Andreninae	Andrena	Andrena cressonii
BOLD:AAB0152	Animalia	Arthropoda	Insecta	Hymenoptera	Apidae	Apinae	Bombus	Bombus rufocinctus
BOLD:AAG0462	Animalia	Arthropoda	Insecta	Diptera	Heleomyzidae	Heleomyzinae	Scoliocentra	Scoliocentra flavotestacea
BOLD:ABY9140	Animalia	Arthropoda	Insecta	Lepidoptera	Tortricidae	Tortricinae	Acleris	Acleris maximana
BOLD:AAN1494	Animalia	Arthropoda	Insecta	Coleoptera	Staphylinidae	Omaliinae	Omalium	Omalium rivulare
BOLD:ACE7380	Animalia	Arthropoda	Insecta	Lepidoptera	Noctuidae	Noctuinae	Leucania	Leucania ursula
BOLD:AAA2330	Animalia	Arthropoda	Insecta	Lepidoptera	Erebidae	Hypeninae	Hypena	Hypena baltimoralis
BOLD:AAH0007	Animalia	Arthropoda	Insecta	Diptera	Sarcophagidae	Sarcophaginae	Sarcophaga	Sarcophaga aldrichi
BOLD:AAM7425	Animalia	Arthropoda	Insecta	Hymenoptera	Pemphredonidae	NA	Stigmus	Stigmus americanus
BOLD:ABW2836	Animalia	Arthropoda	Insecta	Coleoptera	Staphylinidae	Omaliinae	Acidota	Acidota subcarinata
BOLD:AAN5882	Animalia	Arthropoda	Insecta	Diptera	Limoniidae	Chioneinae	Erioptera	Erioptera caliptera
BOLD:AAB6702	Animalia	Arthropoda	Insecta	Coleoptera	Cerambycidae	Cerambycinae	Clytus	Clytus ruricola
BOLD:AAN7643	Animalia	Arthropoda	Insecta	Hymenoptera	Tenthredinidae	Heterarthrinae	Fenusa	Fenusa ulmi
BOLD:ACI8229	Animalia	Arthropoda	Insecta	Lepidoptera	Gelechiidae	Gelechiinae	Coleotechnites	Coleotechnites piceaella
BOLD:AAB7413	Animalia	Arthropoda	Insecta	Hymenoptera	Andrenidae	Andreninae	Andrena	Andrena nasonii
BOLD:AAA5424	Animalia	Arthropoda	Insecta	Lepidoptera	Lycaenidae	Polyommatinae	Glaucopsyche	Glaucopsyche lygdamus
BOLD:ACE5640	Animalia	Arthropoda	Insecta	Diptera	Tabanidae	Chrysopsinae	Chrysops	Chrysops ater
BOLD:AAC1716	Animalia	Arthropoda	Insecta	Lepidoptera	Erebidae	Scolecocampinae	Nigetia	Nigetia formosalis
BOLD:AAC8613	Animalia	Arthropoda	Insecta	Lepidoptera	Elachistidae	Elachistinae	Perittia	Perittia herrichiella
BOLD:AAG8975	Animalia	Arthropoda	Insecta	Hemiptera	Acanthosomatidae	Acanthosomatinae	Elasmucha	Elasmucha lateralis
BOLD:AAH2769	Animalia	Arthropoda	Insecta	Coleoptera	Carabidae	Harpalinae	Lebia	Lebia solea
BOLD:AAV1055	Animalia	Arthropoda	Insecta	Diptera	Stratiomyidae	Beridinae	Allognosta	Allognosta fuscitarsis
BOLD:AAN8633	Animalia	Arthropoda	Insecta	Diptera	Lauxaniidae	Lauxaniinae	Poecilominettia	Poecilominettia puncticeps
BOLD:AAM7650	Animalia	Arthropoda	Insecta	Coleoptera	Chrysomelidae	Galerucinae	Chaetocnema	Chaetocnema hortensis
BOLD:AAD9680	Animalia	Arthropoda	Insecta	Lepidoptera	Noctuidae	Noctuinae	Ulolonche	Ulolonche modesta
BOLD:ABY9688	Animalia	Arthropoda	Insecta	Diptera	Chloropidae	Chloropinae	Thaumatomyia	Thaumatomyia glabra
BOLD:AAH3314	Animalia	Arthropoda	Insecta	Coleoptera	Coccinellidae	Coccinellinae	Myzia	Myzia pullata
BOLD:AAA9461	Animalia	Arthropoda	Insecta	Hymenoptera	Formicidae	Formicinae	Camponotus	Camponotus pennsylvanicus
BOLD:AAC6872	Animalia	Arthropoda	Insecta	Lepidoptera	Hesperiidae	Pyrginae	Erynnis	Erynnis juvenalis
BOLD:AAG2017	Animalia	Arthropoda	Insecta	Neuroptera	Chrysopidae	Chrysopinae	Chrysopa	Chrysopa oculata
BOLD:ACF2025	Animalia	Arthropoda	Insecta	Lepidoptera	Noctuidae	Noctuinae	Euxoa	Euxoa tessellata
BOLD:ADH4854	Animalia	Arthropoda	Insecta	Coleoptera	Elateridae	Dendrometrinae	Limonius	Limonius basilaris
BOLD:AAE2107	Animalia	Arthropoda	Insecta	Hymenoptera	Megachilidae	Megachilinae	Stelis	Stelis lateralis
BOLD:ADK9150	Animalia	Arthropoda	Insecta	Hemiptera	Tingidae	Tinginae	Dictyla	Dictyla echii
BOLD:AAC8779	Animalia	Arthropoda	Insecta	Lepidoptera	Geometridae	Ennominae	Petrophora	Petrophora subaequaria
BOLD:AAA2636	Animalia	Arthropoda	Insecta	Lepidoptera	Noctuidae	Noctuinae	Lacinipolia	Lacinipolia renigera
BOLD:ADH8524	Animalia	Arthropoda	Insecta	Coleoptera	Curculionidae	Ceutorhynchinae	Ceutorhynchus	Ceutorhynchus americanus
BOLD:AAB4651	Animalia	Arthropoda	Insecta	Hymenoptera	Halictidae	Halictinae	Lasioglossum	Lasioglossum vierecki
BOLD:AAD4470	Animalia	Arthropoda	Insecta	Lepidoptera	Tortricidae	Olethreutinae	Grapholita	Grapholita interstinctana
BOLD:ACF0234	Animalia	Arthropoda	Insecta	Lepidoptera	Erebidae	Hypeninae	Hypena	Hypena sordidula
BOLD:AAE5030	Animalia	Arthropoda	Insecta	Coleoptera	Carabidae	Harpalinae	Anisodactylus	Anisodactylus merula
BOLD:AAN5652	Animalia	Arthropoda	Insecta	Diptera	Chyromyidae	Chyromyinae	Gymnochiromyia	Gymnochiromyia concolor
BOLD:AAH0917	Animalia	Arthropoda	Insecta	Coleoptera	Cantharidae	Cantharinae	Rhaxonycha	Rhaxonycha bilobata
BOLD:AAG4427	Animalia	Arthropoda	Insecta	Coleoptera	Chrysomelidae	Chrysomelinae	Calligrapha	Calligrapha vicina
BOLD:AEA7330	Animalia	Arthropoda	Insecta	Neuroptera	Chrysopidae	Chrysopinae	Chrysoperla	Chrysoperla rufilabris
BOLD:AAB6738	Animalia	Arthropoda	Insecta	Hymenoptera	Halictidae	Halictinae	Lasioglossum	Lasioglossum albipenne
BOLD:AAB2693	Animalia	Arthropoda	Insecta	Lepidoptera	Geometridae	Larentiinae	Anticlea	Anticlea multiferata
BOLD:ABZ6715	Animalia	Arthropoda	Insecta	Lepidoptera	Coleophoridae	Coleophorinae	Coleophora	Coleophora seminella
BOLD:AAA5051	Animalia	Arthropoda	Insecta	Lepidoptera	Crambidae	Spilomelinae	Desmia	Desmia funeralis
BOLD:AAF3829	Animalia	Arthropoda	Insecta	Diptera	Syrphidae	Eristalinae	Chalcosyrphus	Chalcosyrphus piger
BOLD:AAH0249	Animalia	Arthropoda	Insecta	Coleoptera	Kateretidae	NA	Brachypterus	Brachypterus urticae
BOLD:AAV4057	Animalia	Arthropoda	Insecta	Diptera	Ephydridae	Ephydrinae	Parydra	Parydra quadrituberculata
BOLD:AAB3571	Animalia	Arthropoda	Insecta	Lepidoptera	Tortricidae	Tortricinae	Cochylichroa	Cochylichroa hoffmanana
BOLD:AAA5486	Animalia	Arthropoda	Insecta	Lepidoptera	Tortricidae	Olethreutinae	Eucosma	Eucosma ochroterminana
BOLD:AAC0635	Animalia	Arthropoda	Insecta	Hemiptera	Miridae	Mirinae	Stenotus	Stenotus binotatus
BOLD:AAB0781	Animalia	Arthropoda	Insecta	Lepidoptera	Noctuidae	Noctuinae	Morrisonia	Morrisonia latex
BOLD:AAB8645	Animalia	Arthropoda	Insecta	Hymenoptera	Colletidae	Hylaeinae	Hylaeus	Hylaeus annulatus
BOLD:AAH0152	Animalia	Arthropoda	Insecta	Coleoptera	Cantharidae	Cantharinae	Cantharis	Cantharis rufa
BOLD:AAA8885	Animalia	Arthropoda	Insecta	Lepidoptera	Noctuidae	Noctuinae	Pseudorthodes	Pseudorthodes vecors
BOLD:AAH0183	Animalia	Arthropoda	Insecta	Coleoptera	Pyrochroidae	Pedilinae	Pedilus	Pedilus elegans
BOLD:AAA4130	Animalia	Arthropoda	Insecta	Lepidoptera	Lasiocampidae	Malacosomatinae	Malacosoma	Malacosoma disstria
BOLD:AAC1974	Animalia	Arthropoda	Insecta	Diptera	Tephritidae	Tephritinae	Eurosta	Eurosta solidaginis
BOLD:ACU3483	Animalia	Arthropoda	Insecta	Coleoptera	Cantharidae	Cantharinae	Rhaxonycha	Rhaxonycha carolina
BOLD:AAB3656	Animalia	Arthropoda	Insecta	Lepidoptera	Pterophoridae	Pterophorinae	Hellinsia	Hellinsia lacteodactylus
BOLD:AAA8195	Animalia	Arthropoda	Insecta	Lepidoptera	Tortricidae	Olethreutinae	Epiblema	Epiblema obfuscana
BOLD:AAF6806	Animalia	Arthropoda	Insecta	Diptera	Agromyzidae	Phytomyzinae	Liriomyza	Liriomyza brassicae
BOLD:ABW2821	Animalia	Arthropoda	Insecta	Coleoptera	Erotylidae	Loberinae	Loberus	Loberus impressus
BOLD:AAA7868	Animalia	Arthropoda	Insecta	Hymenoptera	Halictidae	Halictinae	Lasioglossum	Lasioglossum imitatum
BOLD:AAK7242	Animalia	Arthropoda	Insecta	Coleoptera	Melandryidae	Melandryinae	Melandrya	Melandrya striata
BOLD:AAG6486	Animalia	Arthropoda	Insecta	Diptera	Ceratopogonidae	Ceratopogoninae	Bezzia	Bezzia nobilis
BOLD:AAB1920	Animalia	Arthropoda	Insecta	Lepidoptera	Crambidae	Pyraustinae	Hahncappsia	Hahncappsia marculenta
BOLD:AAA5526	Animalia	Arthropoda	Insecta	Lepidoptera	Geometridae	Ennominae	Pero	Pero honestaria
BOLD:AAA6913	Animalia	Arthropoda	Insecta	Lepidoptera	Noctuidae	Condicinae	Leuconycta	Leuconycta diphteroides
BOLD:ABX5183	Animalia	Arthropoda	Insecta	Coleoptera	Cantharidae	Cantharinae	Podabrus	Podabrus rugosulus
BOLD:AAA7121	Animalia	Arthropoda	Insecta	Hymenoptera	Megachilidae	Megachilinae	Hoplitis	Hoplitis pilosifrons
BOLD:AAJ3253	Animalia	Arthropoda	Insecta	Diptera	Syrphidae	Eristalinae	Sphecomyia	Sphecomyia vittata
BOLD:AAD4373	Animalia	Arthropoda	Insecta	Lepidoptera	Tortricidae	Tortricinae	Atroposia	Atroposia oenotherana
BOLD:AAY9721	Animalia	Arthropoda	Insecta	Diptera	Syrphidae	Eristalinae	Teuchocnemis	Teuchocnemis lituratus
BOLD:AAB0026	Animalia	Arthropoda	Insecta	Diptera	Cecidomyiidae	Cecidomyiinae	Rhopalomyia	Rhopalomyia solidaginis
BOLD:AAB6389	Animalia	Arthropoda	Insecta	Lepidoptera	Sphingidae	Macroglossinae	Darapsa	Darapsa choerilus
BOLD:AAG0239	Animalia	Arthropoda	Insecta	Hymenoptera	Gasteruptiidae	Gasteruptiinae	Gasteruption	Gasteruption assectator
BOLD:AAA6337	Animalia	Arthropoda	Insecta	Lepidoptera	Noctuidae	Plusiinae	Anagrapha	Anagrapha falcifera
BOLD:ACX9040	Animalia	Arthropoda	Insecta	Coleoptera	Scirtidae	Scirtinae	Scirtes	Scirtes orbiculatus
BOLD:AAA2134	Animalia	Arthropoda	Insecta	Lepidoptera	Lasiocampidae	Lasiocampinae	Phyllodesma	Phyllodesma americana
BOLD:AAG5640	Animalia	Arthropoda	Insecta	Diptera	Sepsidae	Sepsinae	Nemopoda	Nemopoda nitidula
BOLD:ACF1540	Animalia	Arthropoda	Insecta	Lepidoptera	Noctuidae	Noctuinae	Leucania	Leucania multilinea
BOLD:AAA8741	Animalia	Arthropoda	Insecta	Lepidoptera	Hesperiidae	Pyrginae	Erynnis	Erynnis icelus
BOLD:ACP5119	Animalia	Arthropoda	Insecta	Coleoptera	Staphylinidae	Staphylininae	Hypnogyra	Hypnogyra gularis
BOLD:AAB2253	Animalia	Arthropoda	Insecta	Lepidoptera	Tortricidae	Olethreutinae	Hedya	Hedya separatana
BOLD:AAB3573	Animalia	Arthropoda	Insecta	Lepidoptera	Tortricidae	Tortricinae	Thyraylia	Thyraylia nana
BOLD:AAG8021	Animalia	Arthropoda	Insecta	Hymenoptera	Ichneumonidae	Rhyssinae	Megarhyssa	Megarhyssa greenei
BOLD:AAB5414	Animalia	Arthropoda	Insecta	Lepidoptera	Coleophoridae	Coleophorinae	Coleophora	Coleophora cratipennella
BOLD:AAB5696	Animalia	Arthropoda	Insecta	Diptera	Culicidae	Culicinae	Aedes	Aedes canadensis
BOLD:AAH0921	Animalia	Arthropoda	Insecta	Coleoptera	Cantharidae	Cantharinae	Cantharis	Cantharis tuberculata
BOLD:AAB7005	Animalia	Arthropoda	Insecta	Lepidoptera	Noctuidae	Acronictinae	Acronicta	Acronicta interrupta
BOLD:AAY9557	Animalia	Arthropoda	Insecta	Lepidoptera	Coleophoridae	Coleophorinae	Coleophora	Coleophora deauratella
BOLD:AAF7684	Animalia	Arthropoda	Insecta	Hymenoptera	Ichneumonidae	Pimplinae	Theronia	Theronia hilaris
BOLD:AAE2739	Animalia	Arthropoda	Insecta	Lepidoptera	Sesiidae	Sesiinae	Synanthedon	Synanthedon acerrubri
BOLD:ACA7410	Animalia	Arthropoda	Insecta	Coleoptera	Coccinellidae	Coccinellinae	Brachiacantha	Brachiacantha dentipes
BOLD:AAY9812	Animalia	Arthropoda	Insecta	Diptera	Syrphidae	Microdontinae	Microdon	Microdon megalogaster
BOLD:AAA8789	Animalia	Arthropoda	Insecta	Lepidoptera	Noctuidae	Noctuinae	Apamea	Apamea unanimis
BOLD:ACJ8359	Animalia	Arthropoda	Insecta	Diptera	Syrphidae	Syrphinae	Xanthogramma	Xanthogramma flavipes
BOLD:AAG3201	Animalia	Arthropoda	Insecta	Hymenoptera	Crabronidae	Crabroninae	Crossocerus	Crossocerus nigritus
BOLD:ABZ7855	Animalia	Arthropoda	Insecta	Lepidoptera	Tortricidae	Olethreutinae	Ancylis	Ancylis subaequana
BOLD:AAC2462	Animalia	Arthropoda	Insecta	Lepidoptera	Pyralidae	Phycitinae	Tlascala	Tlascala reductella
BOLD:AAV0836	Animalia	Arthropoda	Insecta	Diptera	Syrphidae	Eristalinae	Myolepta	Myolepta nigra
BOLD:AAH4293	Animalia	Arthropoda	Insecta	Lepidoptera	Gelechiidae	Dichomeridinae	Dichomeris	Dichomeris juncidella
BOLD:AAN5657	Animalia	Arthropoda	Insecta	Diptera	Chloropidae	Oscinellinae	Chaetochlorops	Chaetochlorops inquilinus
BOLD:AAB4054	Animalia	Arthropoda	Insecta	Lepidoptera	Noctuidae	Noctuinae	Orthodes	Orthodes majuscula
BOLD:AAD4097	Animalia	Arthropoda	Insecta	Coleoptera	Chrysomelidae	Galerucinae	Cerotoma	Cerotoma trifurcata
BOLD:ABV1420	Animalia	Arthropoda	Insecta	Diptera	Cecidomyiidae	Cecidomyiinae	Asteromyia	Asteromyia laeviana
BOLD:AAU6910	Animalia	Arthropoda	Insecta	Coleoptera	Cleridae	Tillinae	Cymatodera	Cymatodera bicolor
BOLD:AAG7736	Animalia	Arthropoda	Insecta	Hymenoptera	Ichneumonidae	Cryptinae	Mesostenus	Mesostenus thoracicus
BOLD:AAC6663	Animalia	Arthropoda	Insecta	Lepidoptera	Tortricidae	Tortricinae	Aethes	Aethes angulatana
BOLD:ACE8375	Animalia	Arthropoda	Insecta	Lepidoptera	Crambidae	Spilomelinae	Desmia	Desmia maculalis
BOLD:ACA6171	Animalia	Arthropoda	Insecta	Coleoptera	Elateridae	Elaterinae	Ampedus	Ampedus melsheimeri
BOLD:AAG3029	Animalia	Arthropoda	Insecta	Hemiptera	Aphididae	Calaphidinae	Monellia	Monellia caryella
BOLD:AAA9566	Animalia	Arthropoda	Insecta	Lepidoptera	Nymphalidae	Danainae	Danaus	Danaus plexippus
BOLD:AAI1265	Animalia	Arthropoda	Insecta	Diptera	Asilidae	Laphriinae	Laphria	Laphria posticata
BOLD:AAA4972	Animalia	Arthropoda	Insecta	Lepidoptera	Noctuidae	Eustrotiinae	Maliattha	Maliattha synochitis
BOLD:AAB3486	Animalia	Arthropoda	Insecta	Lepidoptera	Hesperiidae	Hesperiinae	Lon	Lon hobomok
BOLD:ACA6005	Animalia	Arthropoda	Insecta	Coleoptera	Coccinellidae	Coccinellinae	Myzia	Myzia subvittata
BOLD:ACF3696	Animalia	Arthropoda	Insecta	Lepidoptera	Erebidae	Herminiinae	Phalaenostola	Phalaenostola metonalis
BOLD:AAA8193	Animalia	Arthropoda	Insecta	Lepidoptera	Tortricidae	Olethreutinae	Epiblema	Epiblema strenuana
BOLD:AAE0845	Animalia	Arthropoda	Insecta	Hemiptera	Pentatomidae	Pentatominae	Euschistus	Euschistus servus
BOLD:AAA9175	Animalia	Arthropoda	Insecta	Lepidoptera	Gelechiidae	Anomologinae	Aristotelia	Aristotelia rubidella
BOLD:AAA5642	Animalia	Arthropoda	Insecta	Lepidoptera	Noctuidae	Acontiinae	Ponometia	Ponometia candefacta
BOLD:AAC0015	Animalia	Arthropoda	Insecta	Lepidoptera	Noctuidae	Acronictinae	Acronicta	Acronicta noctivaga
BOLD:AAA9101	Animalia	Arthropoda	Insecta	Lepidoptera	Pyralidae	Phycitinae	Moodna	Moodna ostrinella
BOLD:AAB0338	Animalia	Arthropoda	Insecta	Lepidoptera	Drepanidae	Drepaninae	Eudeilinia	Eudeilinia herminiata
BOLD:AAG3695	Animalia	Arthropoda	Insecta	Diptera	Stratiomyidae	Stratiomyinae	Odontomyia	Odontomyia pubescens
BOLD:AAC3633	Animalia	Arthropoda	Insecta	Lepidoptera	Crambidae	Scopariinae	Eudonia	Eudonia heterosalis
BOLD:ACI5302	Animalia	Arthropoda	Insecta	Coleoptera	Staphylinidae	Aleocharinae	Falagria	Falagria dissecta
BOLD:AAD0902	Animalia	Arthropoda	Insecta	Hemiptera	Aphididae	Aphidinae	Nearctaphis	Nearctaphis bakeri
BOLD:ACQ7724	Animalia	Arthropoda	Insecta	Hymenoptera	Cephidae	Cephinae	Phylloecus	Phylloecus trimaculatus
BOLD:AAB4915	Animalia	Arthropoda	Insecta	Lepidoptera	Tortricidae	Olethreutinae	Episimus	Episimus argutana
BOLD:AAF4037	Animalia	Arthropoda	Insecta	Lepidoptera	Noctuidae	Noctuinae	Sideridis	Sideridis congermana
BOLD:AAE3005	Animalia	Arthropoda	Insecta	Lepidoptera	Lasiocampidae	Malacosomatinae	Malacosoma	Malacosoma californica
BOLD:ACE4466	Animalia	Arthropoda	Insecta	Lepidoptera	Pyralidae	Epipaschiinae	Pococera	Pococera expandens
BOLD:AAF8462	Animalia	Arthropoda	Insecta	Diptera	Empididae	Empidinae	Rhamphomyia	Rhamphomyia longicauda
BOLD:AAE1629	Animalia	Arthropoda	Insecta	Coleoptera	Cerambycidae	Cerambycinae	Neoclytus	Neoclytus acuminatus
BOLD:ABA6845	Animalia	Arthropoda	Insecta	Diptera	Anthomyiidae	Pegomyinae	Pegomya	Pegomya winthemi
BOLD:AAE0431	Animalia	Arthropoda	Insecta	Hymenoptera	Vespidae	Eumeninae	Eumenes	Eumenes crucifera
BOLD:AAA6431	Animalia	Arthropoda	Insecta	Lepidoptera	Erebidae	Lymantriinae	Orgyia	Orgyia leucostigma
BOLD:AAA4964	Animalia	Arthropoda	Insecta	Lepidoptera	Geometridae	Ennominae	Lomographa	Lomographa vestaliata
BOLD:AAB7401	Animalia	Arthropoda	Insecta	Coleoptera	Cerambycidae	Lepturinae	Trachysida	Trachysida mutabilis
BOLD:AAN3650	Animalia	Arthropoda	Insecta	Hymenoptera	Pemphredonidae	Pemphredoninae	Diodontus	Diodontus minutus
BOLD:AAH0408	Animalia	Arthropoda	Insecta	Coleoptera	Curculionidae	Entiminae	Sitona	Sitona cylindricollis
BOLD:AAB7392	Animalia	Arthropoda	Insecta	Lepidoptera	Noctuidae	Noctuinae	Achatia	Achatia distincta
BOLD:ABZ7027	Animalia	Arthropoda	Insecta	Lepidoptera	Noctuidae	Noctuinae	Agrotis	Agrotis obliqua
BOLD:ABX3314	Animalia	Arthropoda	Insecta	Coleoptera	Chrysomelidae	Galerucinae	Capraita	Capraita subvittata
BOLD:AAU7760	Animalia	Arthropoda	Insecta	Lepidoptera	Tortricidae	Olethreutinae	Ancylis	Ancylis muricana
BOLD:ABZ6662	Animalia	Arthropoda	Insecta	Lepidoptera	Tortricidae	Olethreutinae	Paralobesia	Paralobesia spiraeifoliana
BOLD:AAG9541	Animalia	Arthropoda	Insecta	Hymenoptera	Crabronidae	Crabroninae	Ectemnius	Ectemnius lapidarius
BOLD:AAA4477	Animalia	Arthropoda	Insecta	Lepidoptera	Geometridae	Ennominae	Protitame	Protitame virginalis
BOLD:AAB3143	Animalia	Arthropoda	Insecta	Lepidoptera	Tortricidae	Olethreutinae	Paralobesia	Paralobesia viteana
BOLD:AAH1853	Animalia	Arthropoda	Insecta	Hymenoptera	Ichneumonidae	Ichneumoninae	Cratichneumon	Cratichneumon viator
BOLD:AAH0349	Animalia	Arthropoda	Insecta	Coleoptera	Chrysomelidae	Cassidinae	Charidotella	Charidotella sexpunctata
BOLD:AAE0835	Animalia	Arthropoda	Insecta	Lepidoptera	Elachistidae	Agonoxeninae	Blastodacna	Blastodacna bicristatella
BOLD:AAA8451	Animalia	Arthropoda	Insecta	Lepidoptera	Hepialidae	NA	Korscheltellus	Korscheltellus lupulina
BOLD:ABY5953	Animalia	Arthropoda	Insecta	Lepidoptera	Sphingidae	Macroglossinae	Hemaris	Hemaris diffinis
BOLD:AAK9493	Animalia	Arthropoda	Insecta	Diptera	Sciomyzidae	Sciomyzinae	Elgiva	Elgiva solicita
BOLD:ACB1342	Animalia	Arthropoda	Insecta	Hymenoptera	Ichneumonidae	Cryptinae	Lymeon	Lymeon orbus
BOLD:AAG7772	Animalia	Arthropoda	Insecta	Hymenoptera	Sphecidae	Sceliphrinae	Chalybion	Chalybion californicum
BOLD:AAG7674	Animalia	Arthropoda	Insecta	Hymenoptera	Ichneumonidae	Ichneumoninae	Coelichneumon	Coelichneumon eximius
BOLD:AAU7291	Animalia	Arthropoda	Insecta	Coleoptera	Mordellidae	Mordellinae	Mordellina	Mordellina pustulata
BOLD:AAE2747	Animalia	Arthropoda	Insecta	Hymenoptera	Tenthredinidae	Nematinae	Cladius	Cladius pectinicornis
BOLD:ABA5974	Animalia	Arthropoda	Insecta	Hymenoptera	Pompilidae	Pompilinae	Agenioideus	Agenioideus cinctellus
BOLD:AAB0484	Animalia	Arthropoda	Insecta	Lepidoptera	Tortricidae	Olethreutinae	Gypsonoma	Gypsonoma salicicolana
BOLD:AAG3579	Animalia	Arthropoda	Insecta	Hymenoptera	Tenthredinidae	Nematinae	Pristiphora	Pristiphora bivittata
BOLD:ADA0278	Animalia	Arthropoda	Insecta	Diptera	Syrphidae	Syrphinae	Parasyrphus	Parasyrphus genualis
BOLD:AAF8989	Animalia	Arthropoda	Insecta	Diptera	Tipulidae	Tipulinae	Tipula	Tipula disjuncta
BOLD:AAB8911	Animalia	Arthropoda	Insecta	Coleoptera	Curculionidae	Entiminae	Polydrusus	Polydrusus formosus
BOLD:AAA9782	Animalia	Arthropoda	Insecta	Lepidoptera	Tortricidae	Tortricinae	Rudenia	Rudenia leguminana
BOLD:AAG0020	Animalia	Arthropoda	Insecta	Lepidoptera	Gelechiidae	Anacampsinae	Battaristis	Battaristis nigratomella
BOLD:AAV1462	Animalia	Arthropoda	Insecta	Diptera	Ulidiidae	Otitinae	Callopistromyia	Callopistromyia annulipes
BOLD:AAE1939	Animalia	Arthropoda	Insecta	Coleoptera	Silphidae	Nicrophorinae	Nicrophorus	Nicrophorus orbicollis
BOLD:AAB8334	Animalia	Arthropoda	Insecta	Hymenoptera	Cynipidae	Cynipinae	Diplolepis	Diplolepis radicum
BOLD:ABY9337	Animalia	Arthropoda	Insecta	Hymenoptera	Apidae	Nomadinae	Nomada	Nomada maculata
BOLD:ACM2744	Animalia	Arthropoda	Insecta	Diptera	Tephritidae	Trypetinae	Paramyiolia	Paramyiolia nigricornis
BOLD:AAA7471	Animalia	Arthropoda	Insecta	Lepidoptera	Geometridae	Ennominae	Metarranthis	Metarranthis duaria
BOLD:AAB5995	Animalia	Arthropoda	Insecta	Lepidoptera	Noctuidae	Condicinae	Condica	Condica vecors
BOLD:ABA3988	Animalia	Arthropoda	Insecta	Lepidoptera	Adelidae	Adelinae	Cauchas	Cauchas dietziella
BOLD:ACL6641	Animalia	Arthropoda	Insecta	Hymenoptera	Andrenidae	Andreninae	Andrena	Andrena crataegi
BOLD:AAC7528	Animalia	Arthropoda	Insecta	Lepidoptera	Noctuidae	Heliothinae	Pyrrhia	Pyrrhia cilisca
BOLD:AAV9191	Animalia	Arthropoda	Insecta	Diptera	Asilidae	Brachyrhopalinae	Cyrtopogon	Cyrtopogon lutatius
BOLD:AAD2564	Animalia	Arthropoda	Insecta	Lepidoptera	Gelechiidae	Gelechiinae	Chionodes	Chionodes fuscomaculella
BOLD:AAA5599	Animalia	Arthropoda	Insecta	Lepidoptera	Noctuidae	Noctuinae	Proxenus	Proxenus miranda
BOLD:AAA7528	Animalia	Arthropoda	Insecta	Lepidoptera	Tortricidae	Olethreutinae	Epinotia	Epinotia nisella
BOLD:ACI7280	Animalia	Arthropoda	Insecta	Hymenoptera	Ichneumonidae	Labeninae	Grotea	Grotea anguina
BOLD:ACA3052	Animalia	Arthropoda	Insecta	Coleoptera	Curculionidae	Curculioninae	Isochnus	Isochnus sequensi
BOLD:AAB4421	Animalia	Arthropoda	Insecta	Lepidoptera	Tortricidae	Tortricinae	Aethes	Aethes matheri
BOLD:AAY3918	Animalia	Arthropoda	Insecta	Diptera	Agromyzidae	Phytomyzinae	Phytomyza	Phytomyza nepetae
BOLD:AAH2764	Animalia	Arthropoda	Insecta	Coleoptera	Carabidae	Harpalinae	Chlaenius	Chlaenius sericeus
BOLD:AAN1127	Animalia	Arthropoda	Insecta	Hymenoptera	Pemphredonidae	Pemphredoninae	Passaloecus	Passaloecus gracilis
BOLD:ACE9333	Animalia	Arthropoda	Insecta	Hymenoptera	Crabronidae	Crabroninae	Ectemnius	Ectemnius borealis
BOLD:AAA5234	Animalia	Arthropoda	Insecta	Lepidoptera	Geometridae	Ennominae	Phigalia	Phigalia titea
BOLD:AAH0131	Animalia	Arthropoda	Insecta	Coleoptera	Nitidulidae	Cryptarchinae	Cryptarcha	Cryptarcha ampla
BOLD:AAF3857	Animalia	Arthropoda	Insecta	Coleoptera	Coccinellidae	Coccinellinae	Anatis	Anatis labiculata
BOLD:AAA2322	Animalia	Arthropoda	Insecta	Hymenoptera	Halictidae	Halictinae	Lasioglossum	Lasioglossum leucozonium
BOLD:ACL7820	Animalia	Arthropoda	Insecta	Hymenoptera	Sapygidae	Sapyginae	Sapyga	Sapyga centrata
BOLD:ABZ4995	Animalia	Arthropoda	Insecta	Diptera	Cecidomyiidae	Cecidomyiinae	Asteromyia	Asteromyia euthamiae
BOLD:AAB1224	Animalia	Arthropoda	Insecta	Lepidoptera	Tortricidae	Olethreutinae	Olethreutes	Olethreutes appendiceum
BOLD:ACM7997	Animalia	Arthropoda	Insecta	Diptera	Syrphidae	Syrphinae	Epistrophe	Epistrophe nitidicollis
BOLD:AAP6950	Animalia	Arthropoda	Insecta	Coleoptera	Staphylinidae	Tachyporinae	Sepedophilus	Sepedophilus crassus
BOLD:AAB7861	Animalia	Arthropoda	Insecta	Lepidoptera	Glyphipterigidae	Glyphipteriginae	Diploschizia	Diploschizia impigritella
BOLD:AAR3749	Animalia	Arthropoda	Insecta	Coleoptera	Staphylinidae	Staphylininae	Anaquedius	Anaquedius vernix
BOLD:AAM4988	Animalia	Arthropoda	Insecta	Diptera	Syrphidae	Eristalinae	Neoascia	Neoascia metallica
BOLD:AAB9410	Animalia	Arthropoda	Insecta	Lepidoptera	Tortricidae	Tortricinae	Acleris	Acleris semipurpurana
BOLD:AAB9406	Animalia	Arthropoda	Insecta	Lepidoptera	Noctuidae	Cuculliinae	Cucullia	Cucullia asteroides
BOLD:AAC6146	Animalia	Arthropoda	Insecta	Lepidoptera	Tortricidae	Olethreutinae	Epiblema	Epiblema desertana
BOLD:ABA4737	Animalia	Arthropoda	Insecta	Lepidoptera	Gelechiidae	Gelechiinae	Chionodes	Chionodes fondella
BOLD:AAK0178	Animalia	Arthropoda	Insecta	Diptera	Sarcophagidae	Paramacronychiinae	Wohlfahrtia	Wohlfahrtia vigil
BOLD:AAP5195	Animalia	Arthropoda	Insecta	Diptera	Ephydridae	Ephydrinae	Parydra	Parydra aquila
BOLD:AAC0432	Animalia	Arthropoda	Insecta	Coleoptera	Chrysomelidae	Chrysomelinae	Leptinotarsa	Leptinotarsa decemlineata
BOLD:ABU6040	Animalia	Arthropoda	Insecta	Diptera	Limoniidae	Limnophilinae	Shannonomyia	Shannonomyia lenta
BOLD:AAB0052	Animalia	Arthropoda	Insecta	Lepidoptera	Noctuidae	Oncocnemidinae	Calophasia	Calophasia lunula
BOLD:AAA7927	Animalia	Arthropoda	Insecta	Lepidoptera	Tortricidae	Olethreutinae	Bactra	Bactra furfurana
BOLD:AAH6793	Animalia	Arthropoda	Insecta	Coleoptera	Scarabaeidae	Melolonthinae	Diplotaxis	Diplotaxis tristis
BOLD:AAG4432	Animalia	Arthropoda	Insecta	Coleoptera	Chrysomelidae	Chrysomelinae	Gastrophysa	Gastrophysa polygoni
BOLD:AAZ0388	Animalia	Arthropoda	Insecta	Coleoptera	Staphylinidae	Staphylininae	Quedius	Quedius curtipennis
BOLD:AAH3292	Animalia	Arthropoda	Insecta	Coleoptera	Coccinellidae	Coccinellinae	Hyperaspis	Hyperaspis undulata
BOLD:ACF5210	Animalia	Arthropoda	Insecta	Lepidoptera	Lycaenidae	Polyommatinae	Cupido	Cupido comyntas
BOLD:ABZ8006	Animalia	Arthropoda	Insecta	Lepidoptera	Noctuidae	Cuculliinae	Cucullia	Cucullia omissa
BOLD:AAC5648	Animalia	Arthropoda	Insecta	Lepidoptera	Crambidae	Spilomelinae	Framinghamia	Framinghamia helvalis
BOLD:AAF9041	Animalia	Arthropoda	Insecta	Diptera	Tipulidae	Tipulinae	Tipula	Tipula oleracea
BOLD:AAC0745	Animalia	Arthropoda	Insecta	Lepidoptera	Crambidae	Pyraustinae	Perispasta	Perispasta caeculalis
BOLD:AAD8205	Animalia	Arthropoda	Insecta	Hymenoptera	Cephidae	Cephinae	Janus	Janus integer
BOLD:AAD3210	Animalia	Arthropoda	Insecta	Lepidoptera	Tortricidae	Olethreutinae	Epiblema	Epiblema boxcana
BOLD:AAB0243	Animalia	Arthropoda	Insecta	Lepidoptera	Geometridae	Larentiinae	Eupithecia	Eupithecia annulata
BOLD:AAN6146	Animalia	Arthropoda	Insecta	Coleoptera	Staphylinidae	Staphylininae	Philonthus	Philonthus sericans
BOLD:AAC0162	Animalia	Arthropoda	Insecta	Coleoptera	Carabidae	Cicindelinae	Cicindela	Cicindela longilabris
BOLD:AAC4675	Animalia	Arthropoda	Insecta	Lepidoptera	Crambidae	Pyraustinae	Pyrausta	Pyrausta orphisalis
BOLD:AAF9008	Animalia	Arthropoda	Insecta	Diptera	Limoniidae	Limoniinae	Helius	Helius flavipes
BOLD:AAB3771	Animalia	Arthropoda	Insecta	Lepidoptera	Geometridae	Larentiinae	Eupithecia	Eupithecia ravocostaliata
BOLD:ACU7760	Animalia	Arthropoda	Insecta	Hymenoptera	Crabronidae	Crabroninae	Lestica	Lestica producticollis
BOLD:ABW9176	Animalia	Arthropoda	Insecta	Coleoptera	Staphylinidae	Aleocharinae	Hylota	Hylota ochracea
BOLD:ABZ7619	Animalia	Arthropoda	Insecta	Lepidoptera	Erebidae	Erebinae	Catocala	Catocala cara
BOLD:ACG9804	Animalia	Arthropoda	Insecta	Lepidoptera	Plutellidae	Plutellinae	Plutella	Plutella porrectella
BOLD:AAB8010	Animalia	Arthropoda	Insecta	Lepidoptera	Geometridae	Geometrinae	Dichorda	Dichorda iridaria
BOLD:AAB2895	Animalia	Arthropoda	Insecta	Lepidoptera	Crambidae	Crambinae	Crambus	Crambus laqueatellus
BOLD:ACM8283	Animalia	Arthropoda	Insecta	Diptera	Lauxaniidae	Lauxaniinae	Lauxania	Lauxania shewelli
BOLD:ACA2944	Animalia	Arthropoda	Insecta	Coleoptera	Elateridae	Dendrometrinae	Gambrinus	Gambrinus plebejus
BOLD:ACV5054	Animalia	Arthropoda	Insecta	Coleoptera	Melyridae	Malachiinae	Hypebaeus	Hypebaeus bicolor
BOLD:ABA9080	Animalia	Arthropoda	Insecta	Coleoptera	Melandryidae	Melandryinae	Symphora	Symphora flavicollis
BOLD:AAM7790	Animalia	Arthropoda	Insecta	Coleoptera	Curculionidae	Conoderinae	Lechriops	Lechriops oculatus
BOLD:ABA6327	Animalia	Arthropoda	Insecta	Coleoptera	Erotylidae	Erotylinae	Tritoma	Tritoma mimetica
BOLD:AAN8139	Animalia	Arthropoda	Insecta	Hymenoptera	Crabronidae	Crabroninae	Rhopalum	Rhopalum clavipes
BOLD:AAC4902	Animalia	Arthropoda	Insecta	Coleoptera	Carabidae	Harpalinae	Amara	Amara aenea
BOLD:AAB4903	Animalia	Arthropoda	Insecta	Lepidoptera	Glyphipterigidae	Acrolepiinae	Acrolepiopsis	Acrolepiopsis assectella
BOLD:AAE9204	Animalia	Arthropoda	Insecta	Coleoptera	Chrysomelidae	Chrysomelinae	Chrysomela	Chrysomela mainensis
BOLD:ACE8426	Animalia	Arthropoda	Insecta	Hemiptera	Miridae	Mirinae	Orthops	Orthops scutellatus
BOLD:AAH0140	Animalia	Arthropoda	Insecta	Coleoptera	Scarabaeidae	Melolonthinae	Dichelonyx	Dichelonyx albicollis
BOLD:AAU7311	Animalia	Arthropoda	Insecta	Coleoptera	Staphylinidae	Staphylininae	Philonthus	Philonthus jurgans
BOLD:AAB4784	Animalia	Arthropoda	Insecta	Lepidoptera	Geometridae	Ennominae	Eugonobapta	Eugonobapta nivosaria
BOLD:AAA2411	Animalia	Arthropoda	Insecta	Lepidoptera	Noctuidae	Noctuinae	Orthodes	Orthodes cynica
BOLD:AAB7282	Animalia	Arthropoda	Insecta	Hymenoptera	Vespidae	Eumeninae	Ancistrocerus	Ancistrocerus albophaleratus
BOLD:ACV5556	Animalia	Arthropoda	Insecta	Diptera	Cecidomyiidae	Cecidomyiinae	Vitisiella	Vitisiella brevicauda
BOLD:AAZ1912	Animalia	Arthropoda	Insecta	Diptera	Syrphidae	Syrphinae	Meligramma	Meligramma triangulifera
BOLD:AAD3938	Animalia	Arthropoda	Insecta	Hemiptera	Aphididae	Chaitophorinae	Periphyllus	Periphyllus negundinis
BOLD:ACE6153	Animalia	Arthropoda	Insecta	Coleoptera	Staphylinidae	Staphylininae	Platydracus	Platydracus zonatus
BOLD:AAB2475	Animalia	Arthropoda	Insecta	Lepidoptera	Geometridae	Larentiinae	Hydrelia	Hydrelia albifera
BOLD:ADH8320	Animalia	Arthropoda	Insecta	Coleoptera	Chrysomelidae	Galerucinae	Phyllotreta	Phyllotreta bipustulata
BOLD:AAG6911	Animalia	Arthropoda	Insecta	Diptera	Sciomyzidae	Sciomyzinae	Pherbellia	Pherbellia nana
BOLD:AAP7027	Animalia	Arthropoda	Insecta	Coleoptera	Curculionidae	Curculioninae	Tychius	Tychius picirostris
BOLD:ABA6338	Animalia	Arthropoda	Insecta	Coleoptera	Curculionidae	Ceutorhynchinae	Dietzella	Dietzella zimmermannii
BOLD:AAM3798	Animalia	Arthropoda	Insecta	Hymenoptera	Crabronidae	Crabroninae	Crossocerus	Crossocerus annulipes
BOLD:AAA6268	Animalia	Arthropoda	Insecta	Lepidoptera	Noctuidae	Noctuinae	Pseudeustrotia	Pseudeustrotia carneola
BOLD:AAA4838	Animalia	Arthropoda	Insecta	Lepidoptera	Lycaenidae	Polyommatinae	Cupido	Cupido amyntula
BOLD:AAC9070	Animalia	Arthropoda	Insecta	Hemiptera	Miridae	Mirinae	Poecilocapsus	Poecilocapsus lineatus
BOLD:ACO6880	Animalia	Arthropoda	Insecta	Hemiptera	Miridae	Orthotylinae	Pseudoxenetus	Pseudoxenetus regalis
BOLD:ABA9935	Animalia	Arthropoda	Insecta	Diptera	Limoniidae	Chioneinae	Gnophomyia	Gnophomyia tristissima
BOLD:AAC0984	Animalia	Arthropoda	Insecta	Hymenoptera	Apidae	Nomadinae	Nomada	Nomada articulata
BOLD:AAU8235	Animalia	Arthropoda	Insecta	Hymenoptera	Tenthredinidae	Selandriinae	Nesoselandria	Nesoselandria morio
BOLD:AAA8563	Animalia	Arthropoda	Insecta	Lepidoptera	Erebidae	Erebinae	Parallelia	Parallelia bistriaris
BOLD:AAA8145	Animalia	Arthropoda	Insecta	Lepidoptera	Erebidae	Hypeninae	Hypena	Hypena deceptalis
BOLD:ABZ1300	Animalia	Arthropoda	Insecta	Diptera	Limoniidae	Limoniinae	Metalimnobia	Metalimnobia solitaria
BOLD:AAG0759	Animalia	Arthropoda	Insecta	Coleoptera	Pyrochroidae	Pyrochroinae	Schizotus	Schizotus cervicalis
BOLD:AAH8776	Animalia	Arthropoda	Insecta	Hymenoptera	Braconidae	Rogadinae	Aleiodes	Aleiodes smithi
BOLD:AAL2206	Animalia	Arthropoda	Insecta	Hemiptera	Aphididae	Pterocommatinae	Pterocomma	Pterocomma salicis
BOLD:AAG2513	Animalia	Arthropoda	Insecta	Diptera	Anthomyiidae	Anthomyiinae	Eustalomyia	Eustalomyia vittipes
BOLD:AAG2066	Animalia	Arthropoda	Insecta	Coleoptera	Silphidae	Silphinae	Necrophila	Necrophila americana
BOLD:ACI6375	Animalia	Arthropoda	Insecta	Coleoptera	Pyrochroidae	Pyrochroinae	Dendroides	Dendroides concolor
BOLD:AAH2345	Animalia	Arthropoda	Insecta	Diptera	Asilidae	Laphriinae	Laphria	Laphria janus
BOLD:AAD7955	Animalia	Arthropoda	Insecta	Hemiptera	Aphididae	Eriosomatinae	Eriosoma	Eriosoma americanum
BOLD:AAA8628	Animalia	Arthropoda	Insecta	Lepidoptera	Tortricidae	Olethreutinae	Epinotia	Epinotia nanana
BOLD:ACX7753	Animalia	Arthropoda	Insecta	Coleoptera	Cantharidae	Cantharinae	Atalantycha	Atalantycha dentigera
BOLD:AAB4572	Animalia	Arthropoda	Insecta	Lepidoptera	Sphingidae	Macroglossinae	Sphecodina	Sphecodina abbottii
BOLD:AAB4181	Animalia	Arthropoda	Insecta	Lepidoptera	Crambidae	Pyraustinae	Anania	Anania funebris
BOLD:AAU4466	Animalia	Arthropoda	Insecta	Hymenoptera	Pompilidae	Ceropalinae	Ceropales	Ceropales maculata
BOLD:AAC9780	Animalia	Arthropoda	Insecta	Coleoptera	Cerambycidae	Lepturinae	Pidonia	Pidonia ruficollis
BOLD:AAE2631	Animalia	Arthropoda	Insecta	Hemiptera	Aphididae	Lachninae	Cinara	Cinara strobi
BOLD:ACB3691	Animalia	Arthropoda	Insecta	Coleoptera	Cantharidae	Cantharinae	Podabrus	Podabrus brevicollis
BOLD:ACL8650	Animalia	Arthropoda	Insecta	Diptera	Limoniidae	Limnophilinae	Epiphragma	Epiphragma fasciapenne
BOLD:AAC6191	Animalia	Arthropoda	Insecta	Lepidoptera	Sphingidae	Macroglossinae	Amphion	Amphion floridensis
BOLD:ACB0875	Animalia	Arthropoda	Insecta	Coleoptera	Staphylinidae	Staphylininae	Platydracus	Platydracus violaceus
BOLD:AAU6911	Animalia	Arthropoda	Insecta	Coleoptera	Melandryidae	Melandryinae	Emmesa	Emmesa connectens
BOLD:AAB5093	Animalia	Arthropoda	Insecta	Hymenoptera	Andrenidae	Andreninae	Andrena	Andrena nivalis
BOLD:ACA4062	Animalia	Arthropoda	Insecta	Coleoptera	Elateridae	Dendrometrinae	Laneganus	Laneganus sulcicollis
BOLD:AAW7577	Animalia	Arthropoda	Insecta	Diptera	Syrphidae	Eristalinae	Blera	Blera nigra
BOLD:ACO2394	Animalia	Arthropoda	Insecta	Diptera	Stratiomyidae	Beridinae	Beris	Beris fuscipes
BOLD:ACE2873	Animalia	Arthropoda	Insecta	Lepidoptera	Erebidae	Hypeninae	Hypena	Hypena madefactalis
BOLD:ABW2820	Animalia	Arthropoda	Insecta	Coleoptera	Staphylinidae	Aleocharinae	Philhygra	Philhygra clemens
BOLD:AAA2868	Animalia	Arthropoda	Insecta	Lepidoptera	Erebidae	Herminiinae	Chytolita	Chytolita morbidalis
BOLD:AAC0580	Animalia	Arthropoda	Insecta	Lepidoptera	Pterophoridae	Pterophorinae	Hellinsia	Hellinsia inquinatus
BOLD:AAG7749	Animalia	Arthropoda	Insecta	Hymenoptera	Tenthredinidae	Tenthredininae	Lagium	Lagium atroviolaceum
BOLD:AAA6522	Animalia	Arthropoda	Insecta	Lepidoptera	Geometridae	Ennominae	Macaria	Macaria sexmaculata
BOLD:AAG6588	Animalia	Arthropoda	Insecta	Coleoptera	Chrysomelidae	Cassidinae	Deloyala	Deloyala guttata
BOLD:AAB1777	Animalia	Arthropoda	Insecta	Hymenoptera	Apidae	Apinae	Bombus	Bombus vagans
BOLD:AAA4393	Animalia	Arthropoda	Insecta	Lepidoptera	Noctuidae	Noctuinae	Elaphria	Elaphria versicolor
BOLD:AAC6184	Animalia	Arthropoda	Insecta	Coleoptera	Cerambycidae	Cerambycinae	Xylotrechus	Xylotrechus colonus
BOLD:AAL8265	Animalia	Arthropoda	Insecta	Hymenoptera	Ichneumonidae	Poemeniinae	Neoxorides	Neoxorides caryae
BOLD:ACE6387	Animalia	Arthropoda	Insecta	Lepidoptera	Gelechiidae	Anacampsinae	Anacampsis	Anacampsis conclusella
BOLD:AAA8275	Animalia	Arthropoda	Insecta	Lepidoptera	Noctuidae	Pantheinae	Colocasia	Colocasia propinquilinea
BOLD:AAA4508	Animalia	Arthropoda	Insecta	Lepidoptera	Crambidae	Pyraustinae	Achyra	Achyra rantalis
BOLD:ACE9385	Animalia	Arthropoda	Insecta	Lepidoptera	Geometridae	Ennominae	Lambdina	Lambdina fiscellaria
BOLD:AAA1588	Animalia	Arthropoda	Insecta	Lepidoptera	Geometridae	Ennominae	Biston	Biston betularia
BOLD:AAA4418	Animalia	Arthropoda	Insecta	Lepidoptera	Geometridae	Larentiinae	Eupithecia	Eupithecia lariciata
BOLD:ACI6956	Animalia	Arthropoda	Insecta	Coleoptera	Tenebrionidae	Lagriinae	Paratenetus	Paratenetus exutus
BOLD:AAA8057	Animalia	Arthropoda	Insecta	Lepidoptera	Geometridae	Ennominae	Metarranthis	Metarranthis indeclinata
BOLD:AAG3176	Animalia	Arthropoda	Insecta	Hymenoptera	Crabronidae	NA	Oxybelus	Oxybelus bipunctatus
BOLD:AAA7118	Animalia	Arthropoda	Insecta	Hymenoptera	Megachilidae	Megachilinae	Hoplitis	Hoplitis producta
BOLD:AAB2744	Animalia	Arthropoda	Insecta	Hymenoptera	Colletidae	Hylaeinae	Hylaeus	Hylaeus modestus
BOLD:AAB3457	Animalia	Arthropoda	Insecta	Lepidoptera	Tortricidae	Tortricinae	Sparganothis	Sparganothis unifasciana
BOLD:AAA3055	Animalia	Arthropoda	Insecta	Lepidoptera	Tortricidae	Tortricinae	Clepsis	Clepsis virescana
BOLD:AAB4023	Animalia	Arthropoda	Insecta	Lepidoptera	Noctuidae	Noctuinae	Orthodes	Orthodes goodelli
BOLD:AAG7855	Animalia	Arthropoda	Insecta	Hymenoptera	Crabronidae	NA	Oxybelus	Oxybelus uniglumis
BOLD:AAD9055	Animalia	Arthropoda	Insecta	Diptera	Syrphidae	Eristalinae	Temnostoma	Temnostoma barberi
BOLD:AAC7661	Animalia	Arthropoda	Insecta	Lepidoptera	Tortricidae	Olethreutinae	Pristerognatha	Pristerognatha agilana
BOLD:ACA6440	Animalia	Arthropoda	Insecta	Coleoptera	Curculionidae	Molytinae	Rhyssomatus	Rhyssomatus lineaticollis
BOLD:ACI5613	Animalia	Arthropoda	Insecta	Coleoptera	Cantharidae	Cantharinae	Podabrus	Podabrus tricostatus
BOLD:AAF8152	Animalia	Arthropoda	Insecta	Hymenoptera	Vespidae	Eumeninae	Eumenes	Eumenes fraternus
BOLD:AAC8837	Animalia	Arthropoda	Insecta	Hymenoptera	Megachilidae	Megachilinae	Megachile	Megachile melanophaea
BOLD:AAA8108	Animalia	Arthropoda	Insecta	Lepidoptera	Noctuidae	Acontiinae	Ponometia	Ponometia erastrioides
BOLD:AAC8881	Animalia	Arthropoda	Insecta	Lepidoptera	Gelechiidae	Anacampsinae	Aproaerema	Aproaerema palpilineella
BOLD:ABY9718	Animalia	Arthropoda	Insecta	Lepidoptera	Coleophoridae	Coleophorinae	Coleophora	Coleophora cornella
BOLD:AAE2886	Animalia	Arthropoda	Insecta	Hymenoptera	Ichneumonidae	Anomaloninae	Therion	Therion circumflexum
BOLD:AAD5718	Animalia	Arthropoda	Insecta	Lepidoptera	Drepanidae	Thyatirinae	Habrosyne	Habrosyne gloriosa
BOLD:AAA6003	Animalia	Arthropoda	Insecta	Lepidoptera	Tortricidae	Olethreutinae	Olethreutes	Olethreutes bipartitana
BOLD:AAF3925	Animalia	Arthropoda	Insecta	Hymenoptera	Halictidae	Halictinae	Lasioglossum	Lasioglossum cinctipes
BOLD:ACK1786	Animalia	Arthropoda	Insecta	Mecoptera	Panorpidae	NA	Panorpa	Panorpa galerita
BOLD:AAA9790	Animalia	Arthropoda	Insecta	Lepidoptera	Tortricidae	Olethreutinae	Ecdytolopha	Ecdytolopha insiticiana
BOLD:AAG1028	Animalia	Arthropoda	Insecta	Lepidoptera	Gelechiidae	Gelechiinae	Sinoe	Sinoe robiniella
BOLD:ACE8986	Animalia	Arthropoda	Insecta	Lepidoptera	Pyralidae	Phycitinae	Euzophera	Euzophera semifuneralis
BOLD:ACE8043	Animalia	Arthropoda	Insecta	Lepidoptera	Geometridae	Ennominae	Metarranthis	Metarranthis refractaria
BOLD:AEW7822	Animalia	Arthropoda	Insecta	Lepidoptera	Noctuidae	Pantheinae	Colocasia	Colocasia flavicornis
BOLD:AAH0069	Animalia	Arthropoda	Insecta	Coleoptera	Nitidulidae	Meligethinae	Fabogethes	Fabogethes nigrescens
BOLD:AAH0151	Animalia	Arthropoda	Insecta	Coleoptera	Nitidulidae	Prometopinae	Prometopia	Prometopia sexmaculata
BOLD:AAA9071	Animalia	Arthropoda	Insecta	Lepidoptera	Tortricidae	Olethreutinae	Ancylis	Ancylis divisana
BOLD:AAJ2319	Animalia	Arthropoda	Insecta	Coleoptera	Cerambycidae	Lepturinae	Analeptura	Analeptura lineola
BOLD:AAG5191	Animalia	Arthropoda	Insecta	Coleoptera	Curculionidae	Entiminae	Otiorhynchus	Otiorhynchus rugosostriatus
BOLD:AAA4886	Animalia	Arthropoda	Insecta	Lepidoptera	Erebidae	Erebinae	Zale	Zale minerea
BOLD:AAH7309	Animalia	Arthropoda	Insecta	Coleoptera	Lampyridae	Lampyrinae	Photinus	Photinus consanguineus
BOLD:ABA6354	Animalia	Arthropoda	Insecta	Coleoptera	Scirtidae	Scirtinae	Prionocyphon	Prionocyphon discoideus
BOLD:AAA7768	Animalia	Arthropoda	Insecta	Lepidoptera	Geometridae	Ennominae	Besma	Besma quercivoraria
BOLD:AAB7575	Animalia	Arthropoda	Insecta	Lepidoptera	Noctuidae	Noctuinae	Apamea	Apamea vulgaris
BOLD:AAD2789	Animalia	Arthropoda	Insecta	Diptera	Syrphidae	Eristalinae	Temnostoma	Temnostoma balyras
BOLD:AAA5449	Animalia	Arthropoda	Insecta	Lepidoptera	Noctuidae	Noctuinae	Lacinipolia	Lacinipolia lorea
BOLD:AAG8500	Animalia	Arthropoda	Insecta	Diptera	Drosophilidae	Steganinae	Leucophenga	Leucophenga varia
BOLD:AAN2436	Animalia	Arthropoda	Insecta	Diptera	Syrphidae	Eristalinae	Merodon	Merodon equestris
BOLD:ACZ2677	Animalia	Arthropoda	Insecta	Coleoptera	Coccinellidae	Coccinellinae	Brachiacantha	Brachiacantha quadripunctata
BOLD:AAG7620	Animalia	Arthropoda	Insecta	Hymenoptera	Ichneumonidae	Ichneumoninae	Cratichneumon	Cratichneumon w-album
BOLD:AAP8761	Animalia	Arthropoda	Insecta	Diptera	Syrphidae	Eristalinae	Tropidia	Tropidia quadrata
BOLD:AAD0026	Animalia	Arthropoda	Insecta	Lepidoptera	Tortricidae	Olethreutinae	Aterpia	Aterpia approximana
BOLD:AAF3360	Animalia	Arthropoda	Insecta	Hymenoptera	Tenthredinidae	Allantinae	Eriocampa	Eriocampa ovata
BOLD:ACD8683	Animalia	Arthropoda	Insecta	Hymenoptera	Tenthredinidae	Heterarthrinae	Fenusa	Fenusa dohrnii
BOLD:ABA6356	Animalia	Arthropoda	Insecta	Coleoptera	Coccinellidae	Coccinellinae	Brachiacantha	Brachiacantha ursina
BOLD:AAC4215	Animalia	Arthropoda	Insecta	Coleoptera	Cerambycidae	Lepturinae	Grammoptera	Grammoptera haematites
BOLD:AAJ7617	Animalia	Arthropoda	Insecta	Coleoptera	Staphylinidae	Tachyporinae	Sepedophilus	Sepedophilus littoreus
BOLD:ACL6588	Animalia	Arthropoda	Insecta	Coleoptera	Cerambycidae	Lamiinae	Oberea	Oberea tripunctata
BOLD:AAD3762	Animalia	Arthropoda	Insecta	Hymenoptera	Andrenidae	Andreninae	Andrena	Andrena milwaukeensis
BOLD:AAZ2501	Animalia	Arthropoda	Insecta	Coleoptera	Carabidae	Harpalinae	Agonum	Agonum anchomenoides
BOLD:AAH2796	Animalia	Arthropoda	Insecta	Coleoptera	Carabidae	Harpalinae	Lebia	Lebia atriventris
BOLD:AAC7837	Animalia	Arthropoda	Insecta	Lepidoptera	Noctuidae	Noctuinae	Platypolia	Platypolia mactata
BOLD:AAA9246	Animalia	Arthropoda	Insecta	Lepidoptera	Tortricidae	Tortricinae	Clepsis	Clepsis clemensiana
BOLD:AAA4200	Animalia	Arthropoda	Insecta	Lepidoptera	Erebidae	Arctiinae	Cisseps	Cisseps fulvicollis
BOLD:AAA7282	Animalia	Arthropoda	Insecta	Lepidoptera	Tortricidae	Olethreutinae	Cydia	Cydia caryana
BOLD:AAA4507	Animalia	Arthropoda	Insecta	Lepidoptera	Crambidae	Spilomelinae	Udea	Udea rubigalis
BOLD:AAF8473	Animalia	Arthropoda	Insecta	Coleoptera	Chrysomelidae	Galerucinae	Diabrotica	Diabrotica undecimpunctata
BOLD:AAO0522	Animalia	Arthropoda	Insecta	Coleoptera	Chrysomelidae	Cassidinae	Cassida	Cassida rubiginosa
BOLD:AAB5832	Animalia	Arthropoda	Insecta	Lepidoptera	Argyresthiidae	NA	Argyresthia	Argyresthia alternatella
BOLD:AAH0304	Animalia	Arthropoda	Insecta	Coleoptera	Cantharidae	Cantharinae	Podabrus	Podabrus tomentosus
BOLD:AAA4730	Animalia	Arthropoda	Insecta	Lepidoptera	Crambidae	Pyraustinae	Anania	Anania plectilis
BOLD:ACE6286	Animalia	Arthropoda	Insecta	Diptera	Culicidae	Culicinae	Aedes	Aedes dorsalis
BOLD:AAV0844	Animalia	Arthropoda	Insecta	Diptera	Syrphidae	Eristalinae	Somula	Somula decora
BOLD:AAE7006	Animalia	Arthropoda	Insecta	Lepidoptera	Noctuidae	Noctuinae	Apamea	Apamea nigrior
BOLD:AAA3347	Animalia	Arthropoda	Insecta	Lepidoptera	Erebidae	Arctiinae	Spilosoma	Spilosoma virginica
BOLD:AAF9707	Animalia	Arthropoda	Insecta	Diptera	Psilidae	Psilinae	Psila	Psila lateralis
BOLD:AAB9342	Animalia	Arthropoda	Insecta	Lepidoptera	Coleophoridae	Coleophorinae	Coleophora	Coleophora persimplexella
BOLD:AAA8591	Animalia	Arthropoda	Insecta	Lepidoptera	Tortricidae	Tortricinae	Amorbia	Amorbia humerosana
BOLD:AAA4729	Animalia	Arthropoda	Insecta	Lepidoptera	Crambidae	Pyraustinae	Anania	Anania tertialis
BOLD:AAB1659	Animalia	Arthropoda	Insecta	Lepidoptera	Tortricidae	Olethreutinae	Epinotia	Epinotia lindana
BOLD:AAA3371	Animalia	Arthropoda	Insecta	Lepidoptera	Geometridae	Larentiinae	Epirrhoe	Epirrhoe alternata
BOLD:ACE5845	Animalia	Arthropoda	Insecta	Lepidoptera	Tortricidae	Olethreutinae	Ancylis	Ancylis apicana
BOLD:ACI5092	Animalia	Arthropoda	Insecta	Hymenoptera	Tenthredinidae	Heterarthrinae	Fenella	Fenella nigrita
BOLD:ABV1017	Animalia	Arthropoda	Insecta	Diptera	Agromyzidae	Phytomyzinae	Liriomyza	Liriomyza asclepiadis
BOLD:AAE0202	Animalia	Arthropoda	Insecta	Lepidoptera	Tortricidae	Tortricinae	Aethes	Aethes mymara
BOLD:AAB4486	Animalia	Arthropoda	Insecta	Lepidoptera	Geometridae	Larentiinae	Heterophleps	Heterophleps triguttaria
BOLD:ADB0917	Animalia	Arthropoda	Insecta	Coleoptera	Staphylinidae	Tachyporinae	Sepedophilus	Sepedophilus opicus
BOLD:AAC7257	Animalia	Arthropoda	Insecta	Lepidoptera	Scythrididae	NA	Landryia	Landryia impositella
BOLD:AAY6753	Animalia	Arthropoda	Insecta	Hemiptera	Miridae	Orthotylinae	Paraproba	Paraproba capitata
BOLD:AAE9936	Animalia	Arthropoda	Insecta	Coleoptera	Lampyridae	Lampyrinae	Lucidota	Lucidota atra
BOLD:AAG2022	Animalia	Arthropoda	Insecta	Neuroptera	Chrysopidae	Chrysopinae	Meleoma	Meleoma signoretii
BOLD:AAY6541	Animalia	Arthropoda	Insecta	Coleoptera	Tenebrionidae	Alleculinae	Mycetochara	Mycetochara foveata
BOLD:AAF0935	Animalia	Arthropoda	Insecta	Hymenoptera	Andrenidae	Andreninae	Andrena	Andrena distans
BOLD:AAC1044	Animalia	Arthropoda	Insecta	Lepidoptera	Geometridae	Ennominae	Gueneria	Gueneria similaria
BOLD:AAB1221	Animalia	Arthropoda	Insecta	Lepidoptera	Noctuidae	Condicinae	Leuconycta	Leuconycta lepidula
BOLD:AAB6013	Animalia	Arthropoda	Insecta	Lepidoptera	Tortricidae	Olethreutinae	Phaecasiophora	Phaecasiophora confixana
BOLD:ACM2196	Animalia	Arthropoda	Insecta	Diptera	Scathophagidae	Scathophaginae	Neorthacheta	Neorthacheta dissimilis
BOLD:ABY9635	Animalia	Arthropoda	Insecta	Lepidoptera	Erebidae	Hypeninae	Hypena	Hypena palparia
BOLD:AAP2734	Animalia	Arthropoda	Insecta	Diptera	Limoniidae	Chioneinae	Erioptera	Erioptera parva
BOLD:AAA7880	Animalia	Arthropoda	Insecta	Lepidoptera	Crambidae	Spilomelinae	Nomophila	Nomophila nearctica
BOLD:AAB3182	Animalia	Arthropoda	Insecta	Lepidoptera	Coleophoridae	Coleophorinae	Coleophora	Coleophora mayrella
BOLD:AAA8631	Animalia	Arthropoda	Insecta	Lepidoptera	Crambidae	Pyraustinae	Pyrausta	Pyrausta acrionalis
BOLD:AAH7068	Animalia	Arthropoda	Insecta	Hymenoptera	Formicidae	Myrmicinae	Stenamma	Stenamma brevicorne
BOLD:AAI8441	Animalia	Arthropoda	Insecta	Diptera	Agromyzidae	Agromyzinae	Euhexomyza	Euhexomyza schineri
BOLD:AAX9052	Animalia	Arthropoda	Insecta	Diptera	Cecidomyiidae	Cecidomyiinae	Rhopalomyia	Rhopalomyia fusiformae
BOLD:AAA7813	Animalia	Arthropoda	Insecta	Lepidoptera	Tortricidae	Tortricinae	Aphelia	Aphelia alleniana
BOLD:AAG8043	Animalia	Arthropoda	Insecta	Hymenoptera	Vespidae	Vespinae	Vespula	Vespula atropilosa
BOLD:AAE0827	Animalia	Arthropoda	Insecta	Lepidoptera	Noctuidae	Amphipyrinae	Psaphida	Psaphida electilis
BOLD:AAP9890	Animalia	Arthropoda	Insecta	Diptera	Sciomyzidae	Sciomyzinae	Sciomyza	Sciomyza aristalis
BOLD:AAB8787	Animalia	Arthropoda	Insecta	Diptera	Lauxaniidae	Lauxaniinae	Minettia	Minettia lupulina
BOLD:AAA8796	Animalia	Arthropoda	Insecta	Lepidoptera	Tortricidae	Tortricinae	Acleris	Acleris forsskaleana
BOLD:ABY5255	Animalia	Arthropoda	Insecta	Hemiptera	Aphididae	Eriosomatinae	Prociphilus	Prociphilus caryae
BOLD:ACF2892	Animalia	Arthropoda	Insecta	Lepidoptera	Micropterigidae	NA	Epimartyria	Epimartyria auricrinella
BOLD:AAG4436	Animalia	Arthropoda	Insecta	Coleoptera	Chrysomelidae	Chrysomelinae	Labidomera	Labidomera clivicollis
BOLD:AAA7001	Animalia	Arthropoda	Insecta	Lepidoptera	Geometridae	Larentiinae	Xanthorhoe	Xanthorhoe labradorensis
BOLD:ACJ6746	Animalia	Arthropoda	Insecta	Coleoptera	Carabidae	Loricerinae	Loricera	Loricera pilicornis
BOLD:ABA6370	Animalia	Arthropoda	Insecta	Coleoptera	Staphylinidae	Tachyporinae	Lordithon	Lordithon cinctus
BOLD:ACE8254	Animalia	Arthropoda	Insecta	Lepidoptera	Geometridae	Larentiinae	Dyspteris	Dyspteris abortivaria
BOLD:AAY0146	Animalia	Arthropoda	Insecta	Coleoptera	Staphylinidae	Aleocharinae	Drusilla	Drusilla canaliculata
BOLD:AAF9054	Animalia	Arthropoda	Insecta	Diptera	Limoniidae	Limoniinae	Limonia	Limonia indigena
BOLD:ABA8077	Animalia	Arthropoda	Insecta	Hymenoptera	Crabronidae	Crabroninae	Crossocerus	Crossocerus impressifrons
BOLD:AAA7226	Animalia	Arthropoda	Insecta	Lepidoptera	Erebidae	Herminiinae	Phalaenostola	Phalaenostola larentioides
BOLD:ADJ0917	Animalia	Arthropoda	Insecta	Coleoptera	Cerambycidae	Lamiinae	Sternidius	Sternidius alpha
BOLD:AAG4425	Animalia	Arthropoda	Insecta	Coleoptera	Chrysomelidae	Criocerinae	Lema	Lema daturaphila
BOLD:AAB5993	Animalia	Arthropoda	Insecta	Lepidoptera	Erebidae	Hypeninae	Hypena	Hypena manalis
BOLD:ACW8623	Animalia	Arthropoda	Insecta	Mecoptera	Panorpidae	NA	Panorpa	Panorpa latipennis
BOLD:AAF5689	Animalia	Arthropoda	Insecta	Coleoptera	Buprestidae	Chrysochroinae	Dicerca	Dicerca lurida
BOLD:AAN8523	Animalia	Arthropoda	Insecta	Diptera	Scatopsidae	Scatopsinae	Coboldia	Coboldia fuscipes
BOLD:AAC4531	Animalia	Arthropoda	Insecta	Lepidoptera	Coleophoridae	Coleophorinae	Coleophora	Coleophora spinella
BOLD:AAN8390	Animalia	Arthropoda	Insecta	Hemiptera	Miridae	Mirinae	Neurocolpus	Neurocolpus nubilus
BOLD:ACA5840	Animalia	Arthropoda	Insecta	Coleoptera	Curculionidae	Cossoninae	Stenoscelis	Stenoscelis brevis
BOLD:ABA6291	Animalia	Arthropoda	Insecta	Hymenoptera	Crabronidae	Crabroninae	Ectemnius	Ectemnius stirpicola
BOLD:AAV4896	Animalia	Arthropoda	Insecta	Diptera	Agromyzidae	Agromyzinae	Agromyza	Agromyza pseudoreptans
BOLD:AAG5209	Animalia	Arthropoda	Insecta	Coleoptera	Curculionidae	Curculioninae	Anthonomus	Anthonomus signatus
BOLD:AAY6641	Animalia	Arthropoda	Insecta	Coleoptera	Carabidae	Harpalinae	Agonum	Agonum nigriceps
BOLD:AAA8637	Animalia	Arthropoda	Insecta	Lepidoptera	Tortricidae	Olethreutinae	Dichrorampha	Dichrorampha aeratana
BOLD:AAE7252	Animalia	Arthropoda	Insecta	Lepidoptera	Tortricidae	Olethreutinae	Grapholita	Grapholita aureolana
BOLD:AAA6619	Animalia	Arthropoda	Insecta	Lepidoptera	Noctuidae	Noctuinae	Chytonix	Chytonix palliatricula
BOLD:AAA3654	Animalia	Arthropoda	Insecta	Lepidoptera	Crambidae	Crambinae	Crambus	Crambus praefectellus
BOLD:AAH0468	Animalia	Arthropoda	Insecta	Coleoptera	Tenebrionidae	Lagriinae	Arthromacra	Arthromacra aenea
BOLD:AAG4679	Animalia	Arthropoda	Insecta	Diptera	Syrphidae	Eristalinae	Chalcosyrphus	Chalcosyrphus libo
BOLD:AAD1810	Animalia	Arthropoda	Insecta	Lepidoptera	Nolidae	Nolinae	Nola	Nola ovilla
BOLD:ACG6031	Animalia	Arthropoda	Insecta	Diptera	Scathophagidae	Scathophaginae	Synchysa	Synchysa tricincta
BOLD:AAH9129	Animalia	Arthropoda	Insecta	Lepidoptera	Glyphipterigidae	Acrolepiinae	Acrolepiopsis	Acrolepiopsis leucoscia
BOLD:ACM1124	Animalia	Arthropoda	Insecta	Coleoptera	Elateridae	Dendrometrinae	Denticollis	Denticollis denticornis
BOLD:AAQ2915	Animalia	Arthropoda	Insecta	Hymenoptera	Ichneumonidae	Pimplinae	Oxyrrhexis	Oxyrrhexis carbonator
BOLD:ABY8689	Animalia	Arthropoda	Insecta	Diptera	Limoniidae	Limoniinae	Rhipidia	Rhipidia maculata
BOLD:AAK8834	Animalia	Arthropoda	Insecta	Diptera	Limoniidae	Limoniinae	Metalimnobia	Metalimnobia triocellata
BOLD:AAB3069	Animalia	Arthropoda	Insecta	Lepidoptera	Erebidae	Hypeninae	Hypena	Hypena edictalis
BOLD:AAF4646	Animalia	Arthropoda	Insecta	Lepidoptera	Tortricidae	Olethreutinae	Olethreutes	Olethreutes albiciliana
BOLD:ACV6970	Animalia	Arthropoda	Insecta	Coleoptera	Chrysomelidae	Cryptocephalinae	Exema	Exema canadensis
BOLD:AAD0583	Animalia	Arthropoda	Insecta	Hemiptera	Lygaeidae	Lygaeinae	Lygaeus	Lygaeus kalmii
BOLD:AAJ3674	Animalia	Arthropoda	Insecta	Hymenoptera	Ichneumonidae	Acaenitinae	Spilopteron	Spilopteron franclemonti
BOLD:ACF1119	Animalia	Arthropoda	Insecta	Lepidoptera	Erebidae	Hypeninae	Hypena	Hypena atomaria
BOLD:AAA1518	Animalia	Arthropoda	Insecta	Lepidoptera	Crambidae	Scopariinae	Scoparia	Scoparia biplagialis
BOLD:AAG3185	Animalia	Arthropoda	Insecta	Hymenoptera	Crabronidae	Crabroninae	Ectemnius	Ectemnius ruficornis
BOLD:AAG3553	Animalia	Arthropoda	Insecta	Hymenoptera	Tenthredinidae	Tenthredininae	Macrophya	Macrophya varia
BOLD:AAB0800	Animalia	Arthropoda	Insecta	Lepidoptera	Geometridae	Larentiinae	Mesoleuca	Mesoleuca ruficillata
BOLD:AAG3199	Animalia	Arthropoda	Insecta	Hymenoptera	Crabronidae	Crabroninae	Ectemnius	Ectemnius cephalotes
BOLD:AAH0469	Animalia	Arthropoda	Insecta	Coleoptera	Scraptiidae	Anaspidinae	Anaspis	Anaspis rufa
BOLD:ACB1556	Animalia	Arthropoda	Insecta	Hymenoptera	Crabronidae	Crabroninae	Crossocerus	Crossocerus nitidiventris
BOLD:AAY8777	Animalia	Arthropoda	Insecta	Diptera	Syrphidae	Eristalinae	Chalcosyrphus	Chalcosyrphus anthreas
BOLD:AAM7393	Animalia	Arthropoda	Insecta	Hymenoptera	Crabronidae	Crabroninae	Crossocerus	Crossocerus maculipennis
BOLD:AAG4573	Animalia	Arthropoda	Insecta	Diptera	Tabanidae	Tabaninae	Tabanus	Tabanus similis
BOLD:AAA6646	Animalia	Arthropoda	Insecta	Lepidoptera	Noctuidae	Balsinae	Balsa	Balsa tristrigella
BOLD:AAB7938	Animalia	Arthropoda	Insecta	Hemiptera	Aphididae	Aphidinae	Aphis	Aphis glycines
BOLD:AAD8168	Animalia	Arthropoda	Insecta	Coleoptera	Cerambycidae	Lepturinae	Anoplodera	Anoplodera pubera
BOLD:AAF0079	Animalia	Arthropoda	Insecta	Lepidoptera	Elachistidae	Elachistinae	Elachista	Elachista huron
BOLD:AAU8354	Animalia	Arthropoda	Insecta	Hymenoptera	Ichneumonidae	Pimplinae	Tromatobia	Tromatobia ovivora
BOLD:ACL8668	Animalia	Arthropoda	Insecta	Coleoptera	Elateridae	Elaterinae	Ampedus	Ampedus militaris
BOLD:AAB8358	Animalia	Arthropoda	Insecta	Lepidoptera	Coleophoridae	Coleophorinae	Coleophora	Coleophora mcdunnoughiella
BOLD:AAM6803	Animalia	Arthropoda	Insecta	Diptera	Drosophilidae	Drosophilinae	Drosophila	Drosophila busckii
BOLD:AAC5303	Animalia	Arthropoda	Insecta	Hymenoptera	Apidae	Apinae	Anthophora	Anthophora terminalis
BOLD:AAC6664	Animalia	Arthropoda	Insecta	Lepidoptera	Tortricidae	Tortricinae	Aethes	Aethes sexdentata
BOLD:AAB7822	Animalia	Arthropoda	Insecta	Lepidoptera	Pyralidae	Galleriinae	Aphomia	Aphomia terrenella
BOLD:AAH2390	Animalia	Arthropoda	Insecta	Coleoptera	Elateridae	Elaterinae	Ampedus	Ampedus luctuosus
BOLD:AAU7321	Animalia	Arthropoda	Insecta	Coleoptera	Scirtidae	Scirtinae	Sacodes	Sacodes pulchella
BOLD:AAB7253	Animalia	Arthropoda	Insecta	Lepidoptera	Geometridae	Larentiinae	Xanthorhoe	Xanthorhoe iduata
BOLD:AAX7020	Animalia	Arthropoda	Insecta	Lepidoptera	Noctuidae	Noctuinae	Epiglaea	Epiglaea decliva
BOLD:AAF7300	Animalia	Arthropoda	Insecta	Coleoptera	Buprestidae	Agrilinae	Agrilus	Agrilus cyanescens
BOLD:ABA6355	Animalia	Arthropoda	Insecta	Coleoptera	Melyridae	Malachiinae	Anthocomus	Anthocomus equestris
BOLD:ABA9947	Animalia	Arthropoda	Insecta	Coleoptera	Chrysomelidae	Galerucinae	Dibolia	Dibolia borealis
BOLD:ADI4436	Animalia	Arthropoda	Insecta	Coleoptera	Staphylinidae	Staphylininae	Hesperus	Hesperus apicialis
BOLD:ACA3714	Animalia	Arthropoda	Insecta	Coleoptera	Elateridae	Agrypninae	Lacon	Lacon auroratus
BOLD:ACG4337	Animalia	Arthropoda	Insecta	Diptera	Anthomyiidae	Anthomyiinae	Chirosia	Chirosia betuleti
BOLD:AAA7668	Animalia	Arthropoda	Insecta	Lepidoptera	Tortricidae	Tortricinae	Acleris	Acleris youngana
BOLD:AAB1553	Animalia	Arthropoda	Insecta	Diptera	Syrphidae	Eristalinae	Sericomyia	Sericomyia militaris
BOLD:ABX5084	Animalia	Arthropoda	Insecta	Diptera	Syrphidae	Eristalinae	Sericomyia	Sericomyia bifasciata
BOLD:AAY6536	Animalia	Arthropoda	Insecta	Coleoptera	Erotylidae	Erotylinae	Tritoma	Tritoma sanguinipennis
BOLD:AAF3744	Animalia	Arthropoda	Insecta	Hemiptera	Miridae	Orthotylinae	Lopidea	Lopidea robiniae
BOLD:AAG0256	Animalia	Arthropoda	Insecta	Hymenoptera	Chrysididae	Chrysidinae	Caenochrysis	Caenochrysis doriae
BOLD:AAF7642	Animalia	Arthropoda	Insecta	Hemiptera	Aphididae	Aphidinae	Nasonovia	Nasonovia aquilegiae
BOLD:AAH6791	Animalia	Arthropoda	Insecta	Coleoptera	Scarabaeidae	Melolonthinae	Phyllophaga	Phyllophaga anxia
BOLD:AAH0385	Animalia	Arthropoda	Insecta	Coleoptera	Carabidae	Harpalinae	Leptotrachelus	Leptotrachelus dorsalis
BOLD:ABA6030	Animalia	Arthropoda	Insecta	Hymenoptera	Ichneumonidae	Rhyssinae	Rhyssella	Rhyssella humida
BOLD:AAE3170	Animalia	Arthropoda	Insecta	Coleoptera	Cerambycidae	Lamiinae	Saperda	Saperda imitans
BOLD:AAN3726	Animalia	Arthropoda	Insecta	Hymenoptera	Crabronidae	NA	Trypoxylon	Trypoxylon clavicerum
BOLD:AAH2006	Animalia	Arthropoda	Insecta	Hymenoptera	Ichneumonidae	Pimplinae	Schizopyga	Schizopyga frigida
BOLD:ABV9551	Animalia	Arthropoda	Insecta	Hymenoptera	Pompilidae	Pompilinae	Episyron	Episyron biguttatus
BOLD:AAI0178	Animalia	Arthropoda	Insecta	Lepidoptera	Tortricidae	Tortricinae	Cenopis	Cenopis chambersana
BOLD:ACE9386	Animalia	Arthropoda	Insecta	Lepidoptera	Geometridae	Ennominae	Lambdina	Lambdina fervidaria
BOLD:ABA6305	Animalia	Arthropoda	Insecta	Coleoptera	Staphylinidae	Tachyporinae	Lordithon	Lordithon kelleyi
BOLD:AAA4426	Animalia	Arthropoda	Insecta	Lepidoptera	Noctuidae	Noctuinae	Sunira	Sunira bicolorago
BOLD:AAH0357	Animalia	Arthropoda	Insecta	Coleoptera	Carabidae	Harpalinae	Chlaenius	Chlaenius tricolor
BOLD:ACT8542	Animalia	Arthropoda	Insecta	Hemiptera	Miridae	Deraeocorinae	Deraeocoris	Deraeocoris quercicola
BOLD:ABX5353	Animalia	Arthropoda	Insecta	Lepidoptera	Tortricidae	Olethreutinae	Eucosma	Eucosma olivaceana
BOLD:AAA5448	Animalia	Arthropoda	Insecta	Lepidoptera	Geometridae	Ennominae	Eutrapela	Eutrapela clemataria
BOLD:ACA9255	Animalia	Arthropoda	Insecta	Coleoptera	Melyridae	Malachiinae	Malachius	Malachius aeneus
BOLD:ADI0470	Animalia	Arthropoda	Insecta	Coleoptera	Curculionidae	Molytinae	Conotrachelus	Conotrachelus geminatus
BOLD:ACE7332	Animalia	Arthropoda	Insecta	Diptera	Tabanidae	Chrysopsinae	Chrysops	Chrysops aestuans
BOLD:ABZ5218	Animalia	Arthropoda	Insecta	Coleoptera	Cerambycidae	Lamiinae	Oberea	Oberea perspicillata
BOLD:AAJ0636	Animalia	Arthropoda	Insecta	Diptera	Syrphidae	Syrphinae	Epistrophe	Epistrophe emarginata
BOLD:AAL4230	Animalia	Arthropoda	Insecta	Diptera	Agromyzidae	Phytomyzinae	Phytoliriomyza	Phytoliriomyza melampyga
BOLD:AAI6199	Animalia	Arthropoda	Insecta	Lepidoptera	Elachistidae	Elachistinae	Elachista	Elachista irrorata
BOLD:AAG1710	Animalia	Arthropoda	Insecta	Diptera	Muscidae	Azeliinae	Thricops	Thricops diaphanus
BOLD:AAA8707	Animalia	Arthropoda	Insecta	Lepidoptera	Geometridae	Larentiinae	Eupithecia	Eupithecia intricata
BOLD:AAM6348	Animalia	Arthropoda	Insecta	Diptera	Asilidae	Laphriinae	Laphria	Laphria scorpio
BOLD:AAG4668	Animalia	Arthropoda	Insecta	Diptera	Syrphidae	Syrphinae	Hypocritanus	Hypocritanus fascipennis
BOLD:AAF9890	Animalia	Arthropoda	Insecta	Orthoptera	Gryllidae	Oecanthinae	Oecanthus	Oecanthus niveus
BOLD:AAA9270	Animalia	Arthropoda	Insecta	Lepidoptera	Crambidae	Scopariinae	Scoparia	Scoparia penumbralis
BOLD:AAA2815	Animalia	Arthropoda	Insecta	Lepidoptera	Noctuidae	Noctuinae	Mythimna	Mythimna oxygala
BOLD:AAE9121	Animalia	Arthropoda	Insecta	Lepidoptera	Noctuidae	Plusiinae	Abrostola	Abrostola ovalis
BOLD:AAI2086	Animalia	Arthropoda	Insecta	Lepidoptera	Batrachedridae	Batrachedrinae	Duospina	Duospina trichella
BOLD:ABY5259	Animalia	Arthropoda	Insecta	Diptera	Syrphidae	Eristalinae	Blera	Blera analis
BOLD:AAA9166	Animalia	Arthropoda	Insecta	Lepidoptera	Noctuidae	Condicinae	Condica	Condica videns
BOLD:ABV5602	Animalia	Arthropoda	Insecta	Diptera	Ulidiidae	Otitinae	Idana	Idana marginata
BOLD:AAF2806	Animalia	Arthropoda	Insecta	Lepidoptera	Gelechiidae	Anomologinae	Chrysoesthia	Chrysoesthia drurella
BOLD:ABY0030	Animalia	Arthropoda	Insecta	Coleoptera	Cleridae	Clerinae	Enoclerus	Enoclerus nigrifrons
BOLD:AAC6670	Animalia	Arthropoda	Insecta	Diptera	Sciomyzidae	Sciomyzinae	Tetanocera	Tetanocera plebeja
BOLD:ACE5422	Animalia	Arthropoda	Insecta	Lepidoptera	Crambidae	Crambinae	Neodactria	Neodactria luteolellus
BOLD:AAA8390	Animalia	Arthropoda	Insecta	Lepidoptera	Gelechiidae	Gelechiinae	Exoteleia	Exoteleia dodecella
BOLD:AAF5128	Animalia	Arthropoda	Insecta	Lepidoptera	Argyresthiidae	NA	Argyresthia	Argyresthia canadensis
BOLD:ACM0749	Animalia	Arthropoda	Insecta	Coleoptera	Anthicidae	Notoxinae	Notoxus	Notoxus anchora
BOLD:AAE0293	Animalia	Arthropoda	Insecta	Lepidoptera	Gelechiidae	Dichomeridinae	Dichomeris	Dichomeris nonstrigella
BOLD:AAG4958	Animalia	Arthropoda	Insecta	Diptera	Mycetophilidae	Leiinae	Rondaniella	Rondaniella dimidiata
BOLD:AAD1115	Animalia	Arthropoda	Insecta	Coleoptera	Cerambycidae	Cerambycinae	Phymatodes	Phymatodes dimidiatus
BOLD:ABZ1162	Animalia	Arthropoda	Insecta	Coleoptera	Carabidae	Harpalinae	Stenolophus	Stenolophus lecontei
BOLD:ACE3654	Animalia	Arthropoda	Insecta	Diptera	Asilidae	Asilinae	Machimus	Machimus notatus
BOLD:AAA4259	Animalia	Arthropoda	Insecta	Lepidoptera	Noctuidae	Eustrotiinae	Protodeltote	Protodeltote muscosula
BOLD:AAJ2018	Animalia	Arthropoda	Insecta	Hymenoptera	Vespidae	Eumeninae	Ancistrocerus	Ancistrocerus campestris
BOLD:AAA5606	Animalia	Arthropoda	Insecta	Lepidoptera	Pyralidae	Galleriinae	Aphomia	Aphomia sociella
BOLD:AAG2028	Animalia	Arthropoda	Insecta	Neuroptera	Chrysopidae	Chrysopinae	Chrysopa	Chrysopa quadripunctata
BOLD:ABX6433	Animalia	Arthropoda	Insecta	Lepidoptera	Lycaenidae	Theclinae	Satyrium	Satyrium calanus
BOLD:AAC8909	Animalia	Arthropoda	Insecta	Lepidoptera	Oecophoridae	Oecophorinae	Mathildana	Mathildana newmanella
BOLD:AAH6805	Animalia	Arthropoda	Insecta	Coleoptera	Scarabaeidae	Melolonthinae	Serica	Serica atracapilla
BOLD:ADJ1669	Animalia	Arthropoda	Insecta	Coleoptera	Elateridae	Dendrometrinae	Athous	Athous brightwelli
BOLD:AAH6660	Animalia	Arthropoda	Insecta	Coleoptera	Lampyridae	Lampyrinae	Pyractomena	Pyractomena angulata
BOLD:AAB7623	Animalia	Arthropoda	Insecta	Lepidoptera	Erebidae	Hypenodinae	Hypenodes	Hypenodes fractilinea
BOLD:ABY6686	Animalia	Arthropoda	Insecta	Lepidoptera	Tortricidae	Olethreutinae	Endothenia	Endothenia hebesana
BOLD:AAM4301	Animalia	Arthropoda	Insecta	Hymenoptera	Vespidae	Eumeninae	Ancistrocerus	Ancistrocerus catskill
BOLD:AAJ2741	Animalia	Arthropoda	Insecta	Coleoptera	Staphylinidae	Aleocharinae	Aleochara	Aleochara curtula
BOLD:AAU7325	Animalia	Arthropoda	Insecta	Coleoptera	Buprestidae	Agrilinae	Agrilus	Agrilus masculinus
BOLD:AAA6293	Animalia	Arthropoda	Insecta	Lepidoptera	Tortricidae	Tortricinae	Cnephasia	Cnephasia asseclana
BOLD:AAA2320	Animalia	Arthropoda	Insecta	Lepidoptera	Geometridae	Larentiinae	Eupithecia	Eupithecia palpata
BOLD:AAB5222	Animalia	Arthropoda	Insecta	Hymenoptera	Apidae	Apinae	Bombus	Bombus ternarius
BOLD:AAF9393	Animalia	Arthropoda	Insecta	Coleoptera	Meloidae	Meloinae	Epicauta	Epicauta fabricii
BOLD:ACF3681	Animalia	Arthropoda	Insecta	Hymenoptera	Apidae	Apinae	Bombus	Bombus vosnesenskii
BOLD:ABW8701	Animalia	Arthropoda	Insecta	Coleoptera	Scirtidae	Scirtinae	Prionocyphon	Prionocyphon limbatus
BOLD:AAL5087	Animalia	Arthropoda	Insecta	Coleoptera	Staphylinidae	Staphylininae	Philonthus	Philonthus cognatus
BOLD:AAA8356	Animalia	Arthropoda	Insecta	Hymenoptera	Megachilidae	Megachilinae	Megachile	Megachile centuncularis
BOLD:AAC1845	Animalia	Arthropoda	Insecta	Hymenoptera	Megachilidae	Megachilinae	Megachile	Megachile texana
BOLD:AAD0591	Animalia	Arthropoda	Insecta	Hemiptera	Rhopalidae	Rhopalinae	Harmostes	Harmostes reflexulus
BOLD:AAE8028	Animalia	Arthropoda	Insecta	Lepidoptera	Noctuidae	Noctuinae	Dypterygia	Dypterygia rozmani
BOLD:AAE7665	Animalia	Arthropoda	Insecta	Diptera	Syrphidae	Eristalinae	Mallota	Mallota posticata
BOLD:AAB7992	Animalia	Arthropoda	Insecta	Lepidoptera	Tortricidae	Olethreutinae	Olethreutes	Olethreutes furfuranum
BOLD:AAC8594	Animalia	Arthropoda	Insecta	Lepidoptera	Noctuidae	Noctuinae	Photedes	Photedes defecta
BOLD:ADU8962	Animalia	Arthropoda	Insecta	Hymenoptera	Pompilidae	Pompilinae	Evagetes	Evagetes proximus
BOLD:AAB4175	Animalia	Arthropoda	Insecta	Lepidoptera	Nymphalidae	Satyrinae	Megisto	Megisto cymela
BOLD:AAH2332	Animalia	Arthropoda	Insecta	Diptera	Asilidae	Laphriinae	Atomosia	Atomosia puella
BOLD:AAH0934	Animalia	Arthropoda	Insecta	Coleoptera	Cantharidae	Cantharinae	Pacificanthia	Pacificanthia rotundicollis
BOLD:AAD1168	Animalia	Arthropoda	Insecta	Lepidoptera	Cosmopterigidae	Cosmopteriginae	Cosmopterix	Cosmopterix fernaldella
BOLD:AAG8941	Animalia	Arthropoda	Insecta	Hemiptera	Pentatomidae	Pentatominae	Mormidea	Mormidea lugens
BOLD:ACA3424	Animalia	Arthropoda	Insecta	Coleoptera	Chrysomelidae	Cryptocephalinae	Pachybrachis	Pachybrachis peccans
BOLD:AAB3581	Animalia	Arthropoda	Insecta	Lepidoptera	Erebidae	Boletobiinae	Spargaloma	Spargaloma sexpunctata
BOLD:AAG2020	Animalia	Arthropoda	Insecta	Neuroptera	Chrysopidae	Chrysopinae	Chrysopa	Chrysopa nigricornis
BOLD:AAB8091	Animalia	Arthropoda	Insecta	Lepidoptera	Hesperiidae	Eudaminae	Thorybes	Thorybes pylades
BOLD:ABZ2935	Animalia	Arthropoda	Insecta	Lepidoptera	Erebidae	Herminiinae	Zanclognatha	Zanclognatha pedipilalis
BOLD:AAA4282	Animalia	Arthropoda	Insecta	Lepidoptera	Erebidae	Rivulinae	Rivula	Rivula propinqualis
BOLD:AAB2329	Animalia	Arthropoda	Insecta	Lepidoptera	Tortricidae	Tortricinae	Xenotemna	Xenotemna pallorana
BOLD:ABA5863	Animalia	Arthropoda	Insecta	Hemiptera	Pentatomidae	Asopinae	Podisus	Podisus placidus
BOLD:ABA6133	Animalia	Arthropoda	Insecta	Hymenoptera	Philanthidae	Philanthinae	Cerceris	Cerceris arelate
BOLD:AAA4208	Animalia	Arthropoda	Insecta	Lepidoptera	Geometridae	Sterrhinae	Scopula	Scopula limboundata
BOLD:AAC6076	Animalia	Arthropoda	Insecta	Lepidoptera	Erebidae	Herminiinae	Macrochilo	Macrochilo litophora
BOLD:AAD5492	Animalia	Arthropoda	Insecta	Hymenoptera	Halictidae	Halictinae	Agapostemon	Agapostemon splendens
BOLD:ABZ6037	Animalia	Arthropoda	Insecta	Lepidoptera	Nymphalidae	Limenitidinae	Limenitis	Limenitis arthemis
BOLD:AAA2087	Animalia	Arthropoda	Insecta	Lepidoptera	Erebidae	Herminiinae	Idia	Idia americalis
BOLD:AAM7597	Animalia	Arthropoda	Insecta	Coleoptera	Mordellidae	Mordellinae	Mordellistena	Mordellistena cervicalis
BOLD:AAB9828	Animalia	Arthropoda	Insecta	Lepidoptera	Adelidae	Adelinae	Adela	Adela ridingsella
BOLD:AAC8004	Animalia	Arthropoda	Insecta	Lepidoptera	Tortricidae	Olethreutinae	Proteoteras	Proteoteras crescentana
BOLD:AAG8069	Animalia	Arthropoda	Insecta	Hymenoptera	Sphecidae	Ammophilinae	Ammophila	Ammophila urnaria
BOLD:AAI6908	Animalia	Arthropoda	Insecta	Hemiptera	Miridae	Orthotylinae	Microtechnites	Microtechnites bractatus
BOLD:AAK1487	Animalia	Arthropoda	Insecta	Lepidoptera	Sesiidae	Sesiinae	Synanthedon	Synanthedon pictipes
BOLD:AAA7877	Animalia	Arthropoda	Insecta	Lepidoptera	Crambidae	Crambinae	Fissicrambus	Fissicrambus mutabilis
BOLD:AAP8738	Animalia	Arthropoda	Insecta	Diptera	Platystomatidae	Platystomatinae	Rivellia	Rivellia variabilis
BOLD:AAB8283	Animalia	Arthropoda	Insecta	Lepidoptera	Tortricidae	Olethreutinae	Pseudogalleria	Pseudogalleria inimicella
BOLD:AAE3357	Animalia	Arthropoda	Insecta	Hemiptera	Miridae	Mirinae	Metriorrhynchomiris	Metriorrhynchomiris dislocatus
BOLD:AAE1767	Animalia	Arthropoda	Insecta	Hymenoptera	Colletidae	Colletinae	Colletes	Colletes thoracicus
BOLD:AAA8640	Animalia	Arthropoda	Insecta	Lepidoptera	Tortricidae	Olethreutinae	Sonia	Sonia canadana
BOLD:ABY9695	Animalia	Arthropoda	Insecta	Lepidoptera	Pyralidae	Phycitinae	Sciota	Sciota subcaesiella
BOLD:AAC1333	Animalia	Arthropoda	Insecta	Lepidoptera	Gelechiidae	Dichomeridinae	Dichomeris	Dichomeris punctidiscellus
BOLD:AAH2348	Animalia	Arthropoda	Insecta	Diptera	Asilidae	Asilinae	Machimus	Machimus erythocnemius
BOLD:AAB0752	Animalia	Arthropoda	Insecta	Lepidoptera	Noctuidae	Plusiinae	Allagrapha	Allagrapha aerea
BOLD:AAA2314	Animalia	Arthropoda	Insecta	Lepidoptera	Crambidae	Crambinae	Pediasia	Pediasia trisecta
BOLD:AAE0500	Animalia	Arthropoda	Insecta	Lepidoptera	Geometridae	Larentiinae	Dysstroma	Dysstroma rutlandia
BOLD:AAB6961	Animalia	Arthropoda	Insecta	Lepidoptera	Tortricidae	Olethreutinae	Larisa	Larisa subsolana
BOLD:AAG9185	Animalia	Arthropoda	Insecta	Hymenoptera	Ichneumonidae	Cryptinae	Sphecophaga	Sphecophaga vesparum
BOLD:ACE7868	Animalia	Arthropoda	Insecta	Lepidoptera	Tortricidae	Olethreutinae	Pelochrista	Pelochrista agricolana
BOLD:AAC0321	Animalia	Arthropoda	Insecta	Lepidoptera	Gelechiidae	Gelechiinae	Filatima	Filatima abactella
BOLD:AAB0602	Animalia	Arthropoda	Insecta	Lepidoptera	Gelechiidae	Gelechiinae	Pseudotelphusa	Pseudotelphusa quercinigracella
BOLD:AFB6851	Animalia	Arthropoda	Insecta	Diptera	Chironomidae	Chironominae	Endochironomus	Endochironomus subtendens
BOLD:AAE8119	Animalia	Arthropoda	Insecta	Diptera	Drosophilidae	Drosophilinae	Drosophila	Drosophila hydei
BOLD:AAB0650	Animalia	Arthropoda	Insecta	Lepidoptera	Gelechiidae	Dichomeridinae	Dichomeris	Dichomeris copa
BOLD:ABY7901	Animalia	Arthropoda	Insecta	Lepidoptera	Tortricidae	Tortricinae	Platynota	Platynota idaeusalis
BOLD:AAB0925	Animalia	Arthropoda	Insecta	Lepidoptera	Noctuidae	Noctuinae	Lacanobia	Lacanobia subjuncta
BOLD:AAA8959	Animalia	Arthropoda	Insecta	Hymenoptera	Andrenidae	Andreninae	Andrena	Andrena wilkella
BOLD:ABZ5834	Animalia	Arthropoda	Insecta	Lepidoptera	Nymphalidae	Nymphalinae	Polygonia	Polygonia interrogationis
BOLD:AAB3769	Animalia	Arthropoda	Insecta	Lepidoptera	Noctuidae	Noctuinae	Dargida	Dargida diffusa
BOLD:AAE1383	Animalia	Arthropoda	Insecta	Hymenoptera	Megachilidae	Megachilinae	Megachile	Megachile gemula
BOLD:AAH4488	Animalia	Arthropoda	Insecta	Lepidoptera	Gelechiidae	Dichomeridinae	Dichomeris	Dichomeris inserrata
BOLD:AAA8207	Animalia	Arthropoda	Insecta	Lepidoptera	Erebidae	Boletobiinae	Metalectra	Metalectra discalis
BOLD:AAB2516	Animalia	Arthropoda	Insecta	Lepidoptera	Tortricidae	Olethreutinae	Taniva	Taniva albolineana
BOLD:AAB8831	Animalia	Arthropoda	Insecta	Lepidoptera	Erebidae	Erebinae	Zale	Zale lunata
BOLD:AAC5476	Animalia	Arthropoda	Insecta	Lepidoptera	Noctuidae	Noctuinae	Mesapamea	Mesapamea fractilinea
BOLD:AAX8143	Animalia	Arthropoda	Insecta	Hymenoptera	Aulacidae	NA	Pristaulacus	Pristaulacus strangaliae
BOLD:AAB1460	Animalia	Arthropoda	Insecta	Lepidoptera	Cosmopterigidae	Chrysopeleiinae	Perimede	Perimede erransella
BOLD:AAA2297	Animalia	Arthropoda	Insecta	Lepidoptera	Gelechiidae	Anomologinae	Bryotropha	Bryotropha similis
BOLD:AAH2429	Animalia	Arthropoda	Insecta	Coleoptera	Elateridae	Dendrometrinae	Stropenron	Stropenron propola
BOLD:AAC8783	Animalia	Arthropoda	Insecta	Lepidoptera	Noctuidae	Noctuinae	Sideridis	Sideridis rosea
BOLD:AAA7633	Animalia	Arthropoda	Insecta	Lepidoptera	Geometridae	Sterrhinae	Pleuroprucha	Pleuroprucha insulsaria
BOLD:AAF1527	Animalia	Arthropoda	Insecta	Coleoptera	Chrysomelidae	Criocerinae	Crioceris	Crioceris duodecimpunctata
BOLD:ACF4941	Animalia	Arthropoda	Insecta	Coleoptera	Scarabaeidae	Melolonthinae	Dichelonyx	Dichelonyx subvittata
BOLD:AAG5198	Animalia	Arthropoda	Insecta	Coleoptera	Curculionidae	Entiminae	Otiorhynchus	Otiorhynchus ovatus
BOLD:ACG9499	Animalia	Arthropoda	Insecta	Coleoptera	Anthribidae	Anthribinae	Ormiscus	Ormiscus saltator
BOLD:ACF5698	Animalia	Arthropoda	Insecta	Lepidoptera	Lycaenidae	Theclinae	Satyrium	Satyrium caryaevorus
BOLD:AAA7315	Animalia	Arthropoda	Insecta	Lepidoptera	Tortricidae	Tortricinae	Eulia	Eulia ministrana
BOLD:ABV0481	Animalia	Arthropoda	Insecta	Diptera	Cecidomyiidae	Cecidomyiinae	Asphondylia	Asphondylia solidaginis
BOLD:AAF5411	Animalia	Arthropoda	Insecta	Diptera	Tephritidae	Tephritinae	Procecidochares	Procecidochares atra
BOLD:AAP8635	Animalia	Arthropoda	Insecta	Diptera	Limoniidae	Limoniinae	Dicranomyia	Dicranomyia longipennis
BOLD:AAA5139	Animalia	Arthropoda	Insecta	Lepidoptera	Noctuidae	Acronictinae	Acronicta	Acronicta americana
BOLD:AAC2372	Animalia	Arthropoda	Insecta	Hymenoptera	Braconidae	Microgastrinae	Apanteles	Apanteles carpatus
BOLD:AAB4093	Animalia	Arthropoda	Insecta	Lepidoptera	Noctuidae	Noctuinae	Elaphria	Elaphria grata
BOLD:AAG2151	Animalia	Arthropoda	Insecta	Diptera	Tachinidae	Tachininae	Cholomyia	Cholomyia inaequipes
BOLD:ACF0606	Animalia	Arthropoda	Insecta	Lepidoptera	Tortricidae	Olethreutinae	Olethreutes	Olethreutes atrodentana
BOLD:AAA3073	Animalia	Arthropoda	Insecta	Lepidoptera	Noctuidae	Noctuinae	Ochropleura	Ochropleura implecta
BOLD:AAD8900	Animalia	Arthropoda	Insecta	Coleoptera	Cerambycidae	Cerambycinae	Phymatodes	Phymatodes testaceus
BOLD:AAL7510	Animalia	Arthropoda	Insecta	Hymenoptera	Crabronidae	NA	Tachysphex	Tachysphex pompiliformis
BOLD:AAP8750	Animalia	Arthropoda	Insecta	Diptera	Stratiomyidae	Stratiomyinae	Hedriodiscus	Hedriodiscus vertebratus
BOLD:ACF5555	Animalia	Arthropoda	Insecta	Lepidoptera	Tortricidae	Olethreutinae	Eucosma	Eucosma oregonensis
BOLD:AAA8535	Animalia	Arthropoda	Insecta	Lepidoptera	Tortricidae	Olethreutinae	Ancylis	Ancylis burgessiana
BOLD:AAD4855	Animalia	Arthropoda	Insecta	Hemiptera	Aphididae	Aphidinae	Macrosiphum	Macrosiphum californicum
BOLD:AAF9822	Animalia	Arthropoda	Insecta	Diptera	Hybotidae	Hybotinae	Syneches	Syneches simplex
BOLD:AAG0856	Animalia	Arthropoda	Insecta	Diptera	Syrphidae	Eristalinae	Xylota	Xylota subfasciata
BOLD:ACD5450	Animalia	Arthropoda	Insecta	Diptera	Conopidae	Dalmanniinae	Dalmannia	Dalmannia vitiosa
BOLD:AAN0121	Animalia	Arthropoda	Insecta	Lepidoptera	Sesiidae	Sesiinae	Synanthedon	Synanthedon fulvipes
BOLD:ABY9512	Animalia	Arthropoda	Insecta	Lepidoptera	Pyralidae	Phycitinae	Sciota	Sciota carneella
BOLD:ADF0992	Animalia	Arthropoda	Insecta	Lepidoptera	Tortricidae	Olethreutinae	Dichrorampha	Dichrorampha simulana
BOLD:ABA9090	Animalia	Arthropoda	Insecta	Coleoptera	Nitidulidae	Nitidulinae	Lobiopa	Lobiopa undulata
BOLD:AAE7517	Animalia	Arthropoda	Insecta	Lepidoptera	Tortricidae	Olethreutinae	Dichrorampha	Dichrorampha bittana
BOLD:AAA7700	Animalia	Arthropoda	Insecta	Lepidoptera	Noctuidae	Noctuinae	Elaphria	Elaphria alapallida
BOLD:AAH0109	Animalia	Arthropoda	Insecta	Coleoptera	Lampyridae	Lampyrinae	Photinus	Photinus indictus
BOLD:AAB9344	Animalia	Arthropoda	Insecta	Lepidoptera	Coleophoridae	Coleophorinae	Coleophora	Coleophora salicivorella
BOLD:AAC1929	Animalia	Arthropoda	Insecta	Lepidoptera	Hesperiidae	Hesperiinae	Ancyloxypha	Ancyloxypha numitor
BOLD:AAE8164	Animalia	Arthropoda	Insecta	Hymenoptera	Crabronidae	Crabroninae	Ectemnius	Ectemnius maculosus
BOLD:AAG8889	Animalia	Arthropoda	Insecta	Hemiptera	Rhyparochromidae	Rhyparochrominae	Myodocha	Myodocha serripes
BOLD:ABZ7028	Animalia	Arthropoda	Insecta	Lepidoptera	Noctuidae	Noctuinae	Agrotis	Agrotis stigmosa
BOLD:ACE7321	Animalia	Arthropoda	Insecta	Lepidoptera	Coleophoridae	Coleophorinae	Coleophora	Coleophora comptoniella
BOLD:ACF2766	Animalia	Arthropoda	Insecta	Lepidoptera	Noctuidae	Noctuinae	Agrotis	Agrotis arenarius
BOLD:ACK6348	Animalia	Arthropoda	Insecta	Hemiptera	Pentatomidae	Pentatominae	Holcostethus	Holcostethus limbolarius
BOLD:AAA5417	Animalia	Arthropoda	Insecta	Lepidoptera	Notodontidae	Pygaerinae	Clostera	Clostera albosigma
BOLD:ACR3902	Animalia	Arthropoda	Insecta	Hemiptera	Miridae	Phylinae	Sthenarus	Sthenarus rotermundi
BOLD:AAE6277	Animalia	Arthropoda	Insecta	Lepidoptera	Crambidae	Glaphyriinae	Lipocosma	Lipocosma sicalis
BOLD:AAU8913	Animalia	Arthropoda	Insecta	Hymenoptera	Sphecidae	Ammophilinae	Ammophila	Ammophila azteca
BOLD:AAB8907	Animalia	Arthropoda	Insecta	Lepidoptera	Crambidae	Pyraustinae	Saucrobotys	Saucrobotys fumoferalis
BOLD:ACC7501	Animalia	Arthropoda	Insecta	Hymenoptera	Andrenidae	Andreninae	Andrena	Andrena platyparia
BOLD:AAF8979	Animalia	Arthropoda	Insecta	Diptera	Limoniidae	Limoniinae	Metalimnobia	Metalimnobia novaeangliae
BOLD:AAE2094	Animalia	Arthropoda	Insecta	Coleoptera	Buprestidae	Buprestinae	Chrysobothris	Chrysobothris femorata
BOLD:AAY2373	Animalia	Arthropoda	Insecta	Hymenoptera	Bembicidae	Bembicinae	Gorytes	Gorytes canaliculatus
BOLD:AAE6702	Animalia	Arthropoda	Insecta	Lepidoptera	Noctuidae	Noctuinae	Euxoa	Euxoa albipennis
BOLD:ABZ8091	Animalia	Arthropoda	Insecta	Lepidoptera	Micropterigidae	NA	Epimartyria	Epimartyria bimaculella
BOLD:AAZ1128	Animalia	Arthropoda	Insecta	Coleoptera	Tenebrionidae	Alleculinae	Mycetochara	Mycetochara bicolor
BOLD:AAH0107	Animalia	Arthropoda	Insecta	Coleoptera	Staphylinidae	Tachyporinae	Tachinus	Tachinus corticinus
BOLD:AAN7797	Animalia	Arthropoda	Insecta	Hymenoptera	Tenthredinidae	Selandriinae	Strongylogaster	Strongylogaster multicincta
BOLD:AAB4321	Animalia	Arthropoda	Insecta	Lepidoptera	Gelechiidae	Anomologinae	Metzneria	Metzneria lappella
BOLD:ACA9847	Animalia	Arthropoda	Insecta	Coleoptera	Erotylidae	Languriinae	Acropteroxys	Acropteroxys gracilis
BOLD:AAB7231	Animalia	Arthropoda	Insecta	Lepidoptera	Tortricidae	Tortricinae	Aethes	Aethes argentilimitana
BOLD:AAB4832	Animalia	Arthropoda	Insecta	Lepidoptera	Crambidae	Glaphyriinae	Evergestis	Evergestis pallidata
BOLD:ABY5289	Animalia	Arthropoda	Insecta	Lepidoptera	Tortricidae	Tortricinae	Thyraylia	Thyraylia voxcana
BOLD:AAD7383	Animalia	Arthropoda	Insecta	Diptera	Sciomyzidae	Sciomyzinae	Trypetoptera	Trypetoptera canadensis
BOLD:AAA6560	Animalia	Arthropoda	Insecta	Lepidoptera	Crambidae	Crambinae	Crambus	Crambus saltuellus
BOLD:AAG4564	Animalia	Arthropoda	Insecta	Diptera	Tabanidae	Chrysopsinae	Chrysops	Chrysops sackeni
BOLD:AAA2867	Animalia	Arthropoda	Insecta	Lepidoptera	Erebidae	Herminiinae	Bleptina	Bleptina caradrinalis
BOLD:AAC2439	Animalia	Arthropoda	Insecta	Diptera	Syrphidae	Syrphinae	Paragus	Paragus haemorrhous
BOLD:AAA3352	Animalia	Arthropoda	Insecta	Lepidoptera	Noctuidae	Noctuinae	Parabagrotis	Parabagrotis exsertistigma
BOLD:AAB4843	Animalia	Arthropoda	Insecta	Lepidoptera	Tortricidae	Olethreutinae	Proteoteras	Proteoteras obnigrana
BOLD:ACF3071	Animalia	Arthropoda	Insecta	Lepidoptera	Geometridae	Ennominae	Besma	Besma endropiaria
BOLD:AAA7894	Animalia	Arthropoda	Insecta	Lepidoptera	Tortricidae	Olethreutinae	Catastega	Catastega aceriella
BOLD:ABA6369	Animalia	Arthropoda	Insecta	Coleoptera	Carabidae	Harpalinae	Lebia	Lebia tricolor
BOLD:ACY5951	Animalia	Arthropoda	Insecta	Diptera	Conopidae	Myopinae	Thecophora	Thecophora occidensis
BOLD:AAB2539	Animalia	Arthropoda	Insecta	Diptera	Culicidae	Culicinae	Coquillettidia	Coquillettidia perturbans
BOLD:AAZ6502	Animalia	Arthropoda	Insecta	Diptera	Syrphidae	Eristalinae	Xylota	Xylota angustiventris
BOLD:ACV5201	Animalia	Arthropoda	Insecta	Coleoptera	Elateridae	Dendrometrinae	Corymbitodes	Corymbitodes tarsalis
BOLD:AAH0153	Animalia	Arthropoda	Insecta	Coleoptera	Carabidae	Trechinae	Tachys	Tachys proximus
BOLD:ACJ0017	Animalia	Arthropoda	Insecta	Coleoptera	Staphylinidae	Staphylininae	Platydracus	Platydracus cinnamopterus
BOLD:AAD0306	Animalia	Arthropoda	Insecta	Lepidoptera	Crambidae	Acentropinae	Elophila	Elophila tinealis
BOLD:AAB6503	Animalia	Arthropoda	Insecta	Lepidoptera	Noctuidae	Agaristinae	Eudryas	Eudryas unio
BOLD:AAB2305	Animalia	Arthropoda	Insecta	Lepidoptera	Geometridae	Ennominae	Digrammia	Digrammia gnophosaria
BOLD:AAA7961	Animalia	Arthropoda	Insecta	Lepidoptera	Geometridae	Ennominae	Cabera	Cabera variolaria
BOLD:AAF5207	Animalia	Arthropoda	Insecta	Lepidoptera	Choreutidae	Choreutinae	Prochoreutis	Prochoreutis inflatella
BOLD:ACX7551	Animalia	Arthropoda	Insecta	Coleoptera	Staphylinidae	Paederinae	Lobrathium	Lobrathium grande
BOLD:AAA2940	Animalia	Arthropoda	Insecta	Lepidoptera	Tortricidae	Olethreutinae	Pseudosciaphila	Pseudosciaphila duplex
BOLD:AAU7290	Animalia	Arthropoda	Insecta	Coleoptera	Carabidae	Trechinae	Bembidion	Bembidion patruele
BOLD:AAB7676	Animalia	Arthropoda	Insecta	Lepidoptera	Pyralidae	Phycitinae	Canarsia	Canarsia ulmiarrosorella
BOLD:AAP7842	Animalia	Arthropoda	Insecta	Coleoptera	Staphylinidae	Tachyporinae	Coproporus	Coproporus ventriculus
BOLD:AAB5689	Animalia	Arthropoda	Insecta	Lepidoptera	Hesperiidae	Hesperiinae	Polites	Polites themistocles
BOLD:AAA4442	Animalia	Arthropoda	Insecta	Lepidoptera	Geometridae	Ennominae	Tetracis	Tetracis cachexiata
BOLD:AAC6453	Animalia	Arthropoda	Insecta	Lepidoptera	Crambidae	Acentropinae	Petrophila	Petrophila bifascialis
BOLD:AAI2024	Animalia	Arthropoda	Insecta	Coleoptera	Carabidae	Harpalinae	Harpalus	Harpalus rubripes
BOLD:AAO1220	Animalia	Arthropoda	Insecta	Coleoptera	Staphylinidae	Paederinae	Rugilus	Rugilus angustatus
BOLD:AAA6018	Animalia	Arthropoda	Insecta	Lepidoptera	Geometridae	Ennominae	Tetracis	Tetracis crocallata
BOLD:AAC5348	Animalia	Arthropoda	Insecta	Lepidoptera	Erebidae	Erebinae	Zale	Zale undularis
BOLD:AAU8755	Animalia	Arthropoda	Insecta	Hymenoptera	Braconidae	Rhyssalinae	Histeromerus	Histeromerus canadensis
BOLD:ACH2253	Animalia	Arthropoda	Insecta	Lepidoptera	Erebidae	Herminiinae	Zanclognatha	Zanclognatha laevigata
BOLD:AAN6150	Animalia	Arthropoda	Insecta	Coleoptera	Staphylinidae	Aleocharinae	Philhygra	Philhygra palustris
BOLD:AAB7786	Animalia	Arthropoda	Insecta	Lepidoptera	Sphingidae	Macroglossinae	Hemaris	Hemaris thysbe
BOLD:AAU7142	Animalia	Arthropoda	Insecta	Coleoptera	Cleridae	Korynetinae	Chariessa	Chariessa pilosa
BOLD:AAA9614	Animalia	Arthropoda	Insecta	Lepidoptera	Noctuidae	Noctuinae	Bellura	Bellura obliqua
BOLD:AAD6051	Animalia	Arthropoda	Insecta	Diptera	Tipulidae	Tipulinae	Angarotipula	Angarotipula illustris
BOLD:ABY7469	Animalia	Arthropoda	Insecta	Hymenoptera	Tenthredinidae	Tenthredininae	Tenthredo	Tenthredo xantha
BOLD:ABZ5526	Animalia	Arthropoda	Insecta	Lepidoptera	Tortricidae	Olethreutinae	Eucosma	Eucosma parmatana
BOLD:AAH2302	Animalia	Arthropoda	Insecta	Diptera	Asilidae	Laphriinae	Laphria	Laphria index
BOLD:ACJ1709	Animalia	Arthropoda	Insecta	Coleoptera	Carabidae	Harpalinae	Acupalpus	Acupalpus carus
BOLD:AAA4183	Animalia	Arthropoda	Insecta	Hemiptera	Aphididae	Aphidinae	Aphis	Aphis spiraecola
BOLD:ABX0945	Animalia	Arthropoda	Insecta	Coleoptera	Staphylinidae	Paederinae	Paederus	Paederus littorarius
BOLD:AAE7309	Animalia	Arthropoda	Insecta	Hemiptera	Aphididae	Aphidinae	Aphis	Aphis sambuci
BOLD:AAB5962	Animalia	Arthropoda	Insecta	Lepidoptera	Tortricidae	Tortricinae	Phalonidia	Phalonidia lepidana
BOLD:ABY8742	Animalia	Arthropoda	Insecta	Diptera	Tabanidae	Chrysopsinae	Chrysops	Chrysops brunneus
BOLD:ADM1299	Animalia	Arthropoda	Insecta	Coleoptera	Coccinellidae	Coccinellinae	Brachiacantha	Brachiacantha decempustulata
BOLD:AAC0733	Animalia	Arthropoda	Insecta	Lepidoptera	Tortricidae	Tortricinae	Archips	Archips semiferanus
BOLD:AAH0112	Animalia	Arthropoda	Insecta	Coleoptera	Chrysomelidae	Cassidinae	Microrhopala	Microrhopala vittata
BOLD:AAE1493	Animalia	Arthropoda	Insecta	Hemiptera	Aphididae	Aphidinae	Hyadaphis	Hyadaphis tataricae
BOLD:ABA9076	Animalia	Arthropoda	Insecta	Coleoptera	Latridiidae	Latridiinae	Cartodere	Cartodere constricta
BOLD:AAD8045	Animalia	Arthropoda	Insecta	Lepidoptera	Noctuidae	Noctuinae	Pronoctua	Pronoctua craboi
BOLD:AEY1214	Animalia	Arthropoda	Insecta	Lepidoptera	Tortricidae	Tortricinae	Choristoneura	Choristoneura parallela
BOLD:AAA5965	Animalia	Arthropoda	Insecta	Lepidoptera	Noctuidae	Noctuinae	Abagrotis	Abagrotis placida
BOLD:ACA3153	Animalia	Arthropoda	Insecta	Coleoptera	Elateridae	Elaterinae	Ampedus	Ampedus vitiosus
BOLD:AAK1384	Animalia	Arthropoda	Insecta	Diptera	Tabanidae	Tabaninae	Tabanus	Tabanus atratus
BOLD:AAD8585	Animalia	Arthropoda	Insecta	Diptera	Tabanidae	Chrysopsinae	Chrysops	Chrysops calvus
BOLD:ADL8685	Animalia	Arthropoda	Insecta	Hymenoptera	Formicidae	Dolichoderinae	Tapinoma	Tapinoma sessile
BOLD:AAA8931	Animalia	Arthropoda	Insecta	Diptera	Calliphoridae	Calliphorinae	Calliphora	Calliphora vomitoria
BOLD:AAA8555	Animalia	Arthropoda	Insecta	Lepidoptera	Erebidae	Arctiinae	Apantesis	Apantesis nais
BOLD:AAD6458	Animalia	Arthropoda	Insecta	Coleoptera	Buprestidae	Agrilinae	Agrilus	Agrilus carpini
BOLD:AAB2705	Animalia	Arthropoda	Insecta	Lepidoptera	Geometridae	Larentiinae	Eulithis	Eulithis gracilineata
BOLD:AAG3190	Animalia	Arthropoda	Insecta	Hymenoptera	Crabronidae	Crabroninae	Crossocerus	Crossocerus barbipes
BOLD:AAB4487	Animalia	Arthropoda	Insecta	Lepidoptera	Geometridae	Larentiinae	Heterophleps	Heterophleps refusaria
BOLD:AAA7670	Animalia	Arthropoda	Insecta	Lepidoptera	Coleophoridae	Coleophorinae	Coleophora	Coleophora trifolii
BOLD:AAD1401	Animalia	Arthropoda	Insecta	Hymenoptera	Megachilidae	Megachilinae	Coelioxys	Coelioxys sayi
BOLD:AAW9901	Animalia	Arthropoda	Insecta	Diptera	Asilidae	Laphriinae	Laphria	Laphria thoracica
BOLD:AAG8169	Animalia	Arthropoda	Insecta	Hymenoptera	Pompilidae	Pompilinae	Anoplius	Anoplius depressipes
BOLD:AAD2926	Animalia	Arthropoda	Insecta	Coleoptera	Cerambycidae	Lamiinae	Microgoes	Microgoes oculatus
BOLD:AAC9839	Animalia	Arthropoda	Insecta	Diptera	Stratiomyidae	Sarginae	Ptecticus	Ptecticus trivittatus
BOLD:AAB4731	Animalia	Arthropoda	Insecta	Lepidoptera	Tortricidae	Tortricinae	Argyrotaenia	Argyrotaenia alisellana
BOLD:AAE2212	Animalia	Arthropoda	Insecta	Diptera	Tephritidae	Trypetinae	Strauzia	Strauzia longipennis
BOLD:AAC1134	Animalia	Arthropoda	Insecta	Lepidoptera	Tortricidae	Olethreutinae	Notocelia	Notocelia rosaecolana
BOLD:ABY6852	Animalia	Arthropoda	Insecta	Lepidoptera	Pyralidae	Epipaschiinae	Pococera	Pococera asperatella
BOLD:AAD0732	Animalia	Arthropoda	Insecta	Lepidoptera	Noctuidae	Plusiinae	Diachrysia	Diachrysia balluca
BOLD:AAC2533	Animalia	Arthropoda	Insecta	Lepidoptera	Tortricidae	Olethreutinae	Olethreutes	Olethreutes fasciatana
BOLD:AAC9715	Animalia	Arthropoda	Insecta	Lepidoptera	Noctuidae	Eustrotiinae	Lithacodia	Lithacodia musta
BOLD:AAC0126	Animalia	Arthropoda	Insecta	Lepidoptera	Tortricidae	Tortricinae	Coelostathma	Coelostathma discopunctana
BOLD:AAC7017	Animalia	Arthropoda	Insecta	Diptera	Syrphidae	Eristalinae	Temnostoma	Temnostoma alternans
BOLD:ACF3441	Animalia	Arthropoda	Insecta	Lepidoptera	Erebidae	Arctiinae	Clemensia	Clemensia albata
BOLD:ACK1250	Animalia	Arthropoda	Insecta	Coleoptera	Mordellidae	Mordellinae	Mordellistena	Mordellistena ornata
BOLD:AAF9064	Animalia	Arthropoda	Insecta	Diptera	Limoniidae	Limoniinae	Elephantomyia	Elephantomyia westwoodi
BOLD:AAB2495	Animalia	Arthropoda	Insecta	Lepidoptera	Tortricidae	Olethreutinae	Epiblema	Epiblema otiosana
BOLD:ABY9168	Animalia	Arthropoda	Insecta	Lepidoptera	Tortricidae	Tortricinae	Clepsis	Clepsis peritana
BOLD:ACF4452	Animalia	Arthropoda	Insecta	Lepidoptera	Erebidae	Arctiinae	Virbia	Virbia opella
BOLD:AAA6130	Animalia	Arthropoda	Insecta	Lepidoptera	Cosmopterigidae	Chrysopeleiinae	Walshia	Walshia miscecolorella
BOLD:AAD6547	Animalia	Arthropoda	Insecta	Coleoptera	Cerambycidae	Lamiinae	Graphisurus	Graphisurus fasciatus
BOLD:AAB3774	Animalia	Arthropoda	Insecta	Lepidoptera	Erebidae	Herminiinae	Zanclognatha	Zanclognatha lituralis
BOLD:ACB1322	Animalia	Arthropoda	Insecta	Coleoptera	Mordellidae	Mordellinae	Mordellistena	Mordellistena trifasciata
BOLD:AAH2334	Animalia	Arthropoda	Insecta	Diptera	Asilidae	Asilinae	Neoitamus	Neoitamus flavofemoratus
BOLD:ACF6496	Animalia	Arthropoda	Insecta	Coleoptera	Cleridae	Korynetinae	Madoniella	Madoniella dislocata
BOLD:AAN8489	Animalia	Arthropoda	Insecta	Orthoptera	Gryllidae	Oecanthinae	Neoxabea	Neoxabea bipunctata
BOLD:AAQ0049	Animalia	Arthropoda	Insecta	Coleoptera	Lycidae	Lycinae	Leptoceletes	Leptoceletes basalis
BOLD:AAU7138	Animalia	Arthropoda	Insecta	Coleoptera	Tenebrionidae	Alleculinae	Mycetochara	Mycetochara fraterna
BOLD:AAP7004	Animalia	Arthropoda	Insecta	Coleoptera	Cerambycidae	Lamiinae	Urgleptes	Urgleptes querci
BOLD:AAD9195	Animalia	Arthropoda	Insecta	Lepidoptera	Argyresthiidae	NA	Argyresthia	Argyresthia thuiella
BOLD:AAB2366	Animalia	Arthropoda	Insecta	Lepidoptera	Crambidae	Spilomelinae	Blepharomastix	Blepharomastix ranalis
BOLD:AAC8910	Animalia	Arthropoda	Insecta	Lepidoptera	Oecophoridae	Oecophorinae	Mathildana	Mathildana flipria
BOLD:AAC8493	Animalia	Arthropoda	Insecta	Lepidoptera	Cosmopterigidae	Chrysopeleiinae	Stilbosis	Stilbosis ostryaeella
BOLD:AAA7249	Animalia	Arthropoda	Insecta	Lepidoptera	Argyresthiidae	NA	Argyresthia	Argyresthia oreasella
BOLD:ABY7900	Animalia	Arthropoda	Insecta	Lepidoptera	Tortricidae	Tortricinae	Platynota	Platynota semiustana
BOLD:AAF4967	Animalia	Arthropoda	Insecta	Diptera	Limoniidae	Limoniinae	Discobola	Discobola annulata
BOLD:ACC7094	Animalia	Arthropoda	Insecta	Coleoptera	Staphylinidae	Aleocharinae	Leptusa	Leptusa opaca
BOLD:ACG8955	Animalia	Arthropoda	Insecta	Coleoptera	Latridiidae	Latridiinae	Enicmus	Enicmus tenuicornis
BOLD:ACA3928	Animalia	Arthropoda	Insecta	Coleoptera	Elateridae	Dendrometrinae	Athous	Athous rufifrons
BOLD:AAF6389	Animalia	Arthropoda	Insecta	Coleoptera	Cerambycidae	Lamiinae	Ecyrus	Ecyrus dasycerus
BOLD:AAC0388	Animalia	Arthropoda	Insecta	Hymenoptera	Megachilidae	Megachilinae	Hoplitis	Hoplitis spoliata
BOLD:AAB7993	Animalia	Arthropoda	Insecta	Lepidoptera	Tortricidae	Olethreutinae	Olethreutes	Olethreutes concinnana
BOLD:AAE1615	Animalia	Arthropoda	Insecta	Hemiptera	Miridae	Orthotylinae	Orthocephalus	Orthocephalus coriaceus
BOLD:AAA8310	Animalia	Arthropoda	Insecta	Lepidoptera	Crambidae	Spilomelinae	Anageshna	Anageshna primordialis
BOLD:AAB6361	Animalia	Arthropoda	Insecta	Hymenoptera	Halictidae	Halictinae	Lasioglossum	Lasioglossum pilosum
BOLD:AAB0989	Animalia	Arthropoda	Insecta	Lepidoptera	Crambidae	Pyraustinae	Anania	Anania hortulata
BOLD:AAU7139	Animalia	Arthropoda	Insecta	Coleoptera	Mordellidae	Mordellinae	Paramordellaria	Paramordellaria triloba
BOLD:ABA7983	Animalia	Arthropoda	Insecta	Hymenoptera	Crabronidae	NA	Tachysphex	Tachysphex tarsatus
BOLD:ACE3549	Animalia	Arthropoda	Insecta	Lepidoptera	Tortricidae	Tortricinae	Platynota	Platynota exasperatana
BOLD:ACK3553	Animalia	Arthropoda	Insecta	Hymenoptera	Ichneumonidae	Pimplinae	Dolichomitus	Dolichomitus pterelas
BOLD:ACB9232	Animalia	Arthropoda	Insecta	Coleoptera	Melandryidae	Melandryinae	Serropalpus	Serropalpus coxalis
BOLD:AEA4636	Animalia	Arthropoda	Insecta	Lepidoptera	Geometridae	Ennominae	Epimecis	Epimecis hortaria
BOLD:ACW0854	Animalia	Arthropoda	Insecta	Lepidoptera	Pyralidae	Phycitinae	Moodna	Moodna pallidostrinella
BOLD:AAH4948	Animalia	Arthropoda	Insecta	Lepidoptera	Gelechiidae	Anomologinae	Aristotelia	Aristotelia roseosuffusella
BOLD:AAB7772	Animalia	Arthropoda	Insecta	Lepidoptera	Gelechiidae	Dichomeridinae	Dichomeris	Dichomeris punctipennella
BOLD:AAB7910	Animalia	Arthropoda	Insecta	Lepidoptera	Oecophoridae	Oecophorinae	Eido	Eido trimaculella
BOLD:AAB3589	Animalia	Arthropoda	Insecta	Lepidoptera	Gelechiidae	Gelechiinae	Chionodes	Chionodes discoocellella
BOLD:ABZ6035	Animalia	Arthropoda	Insecta	Lepidoptera	Nymphalidae	Limenitidinae	Limenitis	Limenitis archippus
BOLD:AAH2381	Animalia	Arthropoda	Insecta	Coleoptera	Elateridae	Dendrometrinae	Athous	Athous productus
BOLD:AAM7614	Animalia	Arthropoda	Insecta	Coleoptera	Chrysomelidae	Galerucinae	Systena	Systena hudsonias
BOLD:AAB6549	Animalia	Arthropoda	Insecta	Lepidoptera	Geometridae	Ennominae	Digrammia	Digrammia ocellinata
BOLD:AAC8997	Animalia	Arthropoda	Insecta	Lepidoptera	Tortricidae	Tortricinae	Phalonidia	Phalonidia memoranda
BOLD:AAA8806	Animalia	Arthropoda	Insecta	Hymenoptera	Apidae	Apinae	Bombus	Bombus citrinus
BOLD:AAA9946	Animalia	Arthropoda	Insecta	Hymenoptera	Megachilidae	Megachilinae	Anthidium	Anthidium manicatum
BOLD:ABZ4092	Animalia	Arthropoda	Insecta	Lepidoptera	Pyralidae	Phycitinae	Acrobasis	Acrobasis cunulae
BOLD:AAV3361	Animalia	Arthropoda	Insecta	Hymenoptera	Vespidae	Eumeninae	Ancistrocerus	Ancistrocerus unifasciatus
BOLD:AAC5644	Animalia	Arthropoda	Insecta	Lepidoptera	Tortricidae	Olethreutinae	Eucosma	Eucosma kiscana
BOLD:AAE9102	Animalia	Arthropoda	Insecta	Hymenoptera	Megachilidae	Megachilinae	Stelis	Stelis subemarginata
BOLD:ACL6789	Animalia	Arthropoda	Insecta	Coleoptera	Dermestidae	Megatominae	Anthrenus	Anthrenus castaneae
BOLD:ABY4698	Animalia	Arthropoda	Insecta	Lepidoptera	Hesperiidae	Eudaminae	Epargyreus	Epargyreus clarus
BOLD:AAY4533	Animalia	Arthropoda	Insecta	Coleoptera	Carabidae	Harpalinae	Platynus	Platynus hypolithos
BOLD:AAJ4555	Animalia	Arthropoda	Insecta	Diptera	Conopidae	Stylogastrinae	Stylogaster	Stylogaster neglecta
BOLD:AAA7652	Animalia	Arthropoda	Insecta	Lepidoptera	Gelechiidae	Gelechiinae	Carpatolechia	Carpatolechia fugitivella
BOLD:AAC0661	Animalia	Arthropoda	Insecta	Coleoptera	Carabidae	Harpalinae	Pterostichus	Pterostichus melanarius
BOLD:AAA8729	Animalia	Arthropoda	Insecta	Lepidoptera	Noctuidae	Plusiinae	Autographa	Autographa ampla
BOLD:ACU8336	Animalia	Arthropoda	Insecta	Coleoptera	Pyrochroidae	Pyrochroinae	Neopyrochroa	Neopyrochroa flabellata
BOLD:AAB1584	Animalia	Arthropoda	Insecta	Lepidoptera	Crambidae	Crambinae	Crambus	Crambus albellus
BOLD:ABY5757	Animalia	Arthropoda	Insecta	Lepidoptera	Pyralidae	Phycitinae	Sciota	Sciota subfuscella
BOLD:AAB0709	Animalia	Arthropoda	Insecta	Lepidoptera	Tortricidae	Olethreutinae	Gypsonoma	Gypsonoma substitutionis
BOLD:AAU8856	Animalia	Arthropoda	Insecta	Hymenoptera	Ichneumonidae	Banchinae	Apophua	Apophua simplicipes
BOLD:AAB4409	Animalia	Arthropoda	Insecta	Lepidoptera	Tortricidae	Tortricinae	Aethes	Aethes biscana
BOLD:AAH2353	Animalia	Arthropoda	Insecta	Diptera	Asilidae	Leptogastrinae	Tipulogaster	Tipulogaster glabrata
BOLD:AAA2518	Animalia	Arthropoda	Insecta	Lepidoptera	Crambidae	Crambinae	Chrysoteuchia	Chrysoteuchia topiarius
BOLD:AAB8978	Animalia	Arthropoda	Insecta	Coleoptera	Cerambycidae	Lepturinae	Strangalepta	Strangalepta abbreviata
BOLD:ABY4266	Animalia	Arthropoda	Insecta	Lepidoptera	Coleophoridae	Coleophorinae	Coleophora	Coleophora badiipennella
BOLD:AAF9709	Animalia	Arthropoda	Insecta	Diptera	Psilidae	Chylizinae	Chyliza	Chyliza apicalis
BOLD:AAA6122	Animalia	Arthropoda	Insecta	Lepidoptera	Noctuidae	Noctuinae	Orthodes	Orthodes detracta
BOLD:AAB0872	Animalia	Arthropoda	Insecta	Lepidoptera	Noctuidae	Noctuinae	Lateroligia	Lateroligia ophiogramma
BOLD:AAG7678	Animalia	Arthropoda	Insecta	Hymenoptera	Vespidae	Vespinae	Vespula	Vespula flavopilosa
BOLD:ABX0620	Animalia	Arthropoda	Insecta	Coleoptera	Scraptiidae	Anaspidinae	Pentaria	Pentaria trifasciata
BOLD:AAI6260	Animalia	Arthropoda	Insecta	Lepidoptera	Tortricidae	Olethreutinae	Dichrorampha	Dichrorampha leopardana
BOLD:AAB0651	Animalia	Arthropoda	Insecta	Lepidoptera	Gelechiidae	Dichomeridinae	Dichomeris	Dichomeris leuconotella
BOLD:ABZ5681	Animalia	Arthropoda	Insecta	Lepidoptera	Tortricidae	Olethreutinae	Pelochrista	Pelochrista scintillana
BOLD:AAA3053	Animalia	Arthropoda	Insecta	Lepidoptera	Geometridae	Ennominae	Pero	Pero morrisonaria
BOLD:AAA3083	Animalia	Arthropoda	Insecta	Lepidoptera	Drepanidae	Drepaninae	Drepana	Drepana arcuata
BOLD:AAF4632	Animalia	Arthropoda	Insecta	Diptera	Limoniidae	Limnophilinae	Epiphragma	Epiphragma solatrix
BOLD:AAA5383	Animalia	Arthropoda	Insecta	Lepidoptera	Geometridae	Sterrhinae	Scopula	Scopula inductata
BOLD:ADI7158	Animalia	Arthropoda	Insecta	Coleoptera	Lycidae	Erotinae	Plateros	Plateros flavoscutellatus
BOLD:AAA4506	Animalia	Arthropoda	Insecta	Lepidoptera	Coleophoridae	Coleophorinae	Coleophora	Coleophora ostryae
BOLD:ABA8759	Animalia	Arthropoda	Insecta	Lepidoptera	Tortricidae	Olethreutinae	Eucosma	Eucosma verna
BOLD:AAG8824	Animalia	Arthropoda	Insecta	Hemiptera	Miridae	Deraeocorinae	Hyaliodes	Hyaliodes harti
BOLD:AAB5616	Animalia	Arthropoda	Insecta	Lepidoptera	Lasiocampidae	Poecilocampinae	Tolype	Tolype velleda
BOLD:AAF5630	Animalia	Arthropoda	Insecta	Coleoptera	Cerambycidae	Lamiinae	Urgleptes	Urgleptes signatus
BOLD:ACB1646	Animalia	Arthropoda	Insecta	Coleoptera	Pyrochroidae	Pyrochroinae	Neopyrochroa	Neopyrochroa femoralis
BOLD:AAC5147	Animalia	Arthropoda	Insecta	Lepidoptera	Yponomeutidae	Yponomeutinae	Yponomeuta	Yponomeuta multipunctella
BOLD:AAD2158	Animalia	Arthropoda	Insecta	Coleoptera	Cerambycidae	Lamiinae	Astylopsis	Astylopsis macula
BOLD:AAJ1300	Animalia	Arthropoda	Insecta	Lepidoptera	Tortricidae	Tortricinae	Aethes	Aethes interruptofasciata
BOLD:AAZ1209	Animalia	Arthropoda	Insecta	Coleoptera	Tenebrionidae	Alleculinae	Androchirus	Androchirus erythropus
BOLD:ACE4199	Animalia	Arthropoda	Insecta	Lepidoptera	Pyralidae	Phycitinae	Sciota	Sciota vetustella
BOLD:AAG1683	Animalia	Arthropoda	Insecta	Hymenoptera	Sphecidae	Sphecinae	Isodontia	Isodontia mexicana
BOLD:AAB2662	Animalia	Arthropoda	Insecta	Lepidoptera	Noctuidae	Noctuinae	Phosphila	Phosphila miselioides
BOLD:AAA6771	Animalia	Arthropoda	Insecta	Lepidoptera	Pyralidae	Phycitinae	Eulogia	Eulogia ochrifrontella
BOLD:AAH0345	Animalia	Arthropoda	Insecta	Coleoptera	Scarabaeidae	Melolonthinae	Macrodactylus	Macrodactylus subspinosus
BOLD:AAA7749	Animalia	Arthropoda	Insecta	Hymenoptera	Megachilidae	Megachilinae	Megachile	Megachile latimanus
BOLD:AAZ4451	Animalia	Arthropoda	Insecta	Hymenoptera	Pompilidae	Pompilinae	Episyron	Episyron quinquenotatus
BOLD:AAC1042	Animalia	Arthropoda	Insecta	Lepidoptera	Crambidae	Spilomelinae	Lygropia	Lygropia rivulalis
BOLD:AAH0257	Animalia	Arthropoda	Insecta	Coleoptera	Curculionidae	Entiminae	Sitona	Sitona lineellus
BOLD:AAH4701	Animalia	Arthropoda	Insecta	Lepidoptera	Pterophoridae	Pterophorinae	Sphenarches	Sphenarches ontario
BOLD:AAH0363	Animalia	Arthropoda	Insecta	Coleoptera	Melandryidae	Melandryinae	Dircaea	Dircaea liturata
BOLD:ACA3890	Animalia	Arthropoda	Insecta	Coleoptera	Elateridae	Dendrometrinae	Athous	Athous scapularis
BOLD:AAD6827	Animalia	Arthropoda	Insecta	Lepidoptera	Pterophoridae	Pterophorinae	Geina	Geina tenuidactylus
BOLD:ABZ0515	Animalia	Arthropoda	Insecta	Lepidoptera	Noctuidae	Plusiinae	Autographa	Autographa corusca
BOLD:AAP7659	Animalia	Arthropoda	Insecta	Diptera	Syrphidae	Eristalinae	Orthonevra	Orthonevra pictipennis
BOLD:AAG7872	Animalia	Arthropoda	Insecta	Hymenoptera	Myrmosidae	Myrmosinae	Myrmosa	Myrmosa unicolor
BOLD:ACO4866	Animalia	Arthropoda	Insecta	Coleoptera	Elateridae	Negastriinae	Oedostethus	Oedostethus femoralis
BOLD:ACY3293	Animalia	Arthropoda	Insecta	Coleoptera	Mordellidae	Mordellinae	Mordella	Mordella marginata
BOLD:AAE9449	Animalia	Arthropoda	Insecta	Coleoptera	Cerambycidae	Lamiinae	Saperda	Saperda lateralis
BOLD:AAX0100	Animalia	Arthropoda	Insecta	Coleoptera	Carabidae	Harpalinae	Lebia	Lebia viridipennis
BOLD:ADL6630	Animalia	Arthropoda	Insecta	Hymenoptera	Halictidae	Halictinae	Halictus	Halictus rubicundus
BOLD:AAC5445	Animalia	Arthropoda	Insecta	Lepidoptera	Tortricidae	Tortricinae	Aethes	Aethes promptana
BOLD:ABX3788	Animalia	Arthropoda	Insecta	Lepidoptera	Tortricidae	Tortricinae	Aethes	Aethes razowskii
BOLD:AAB3885	Animalia	Arthropoda	Insecta	Lepidoptera	Erebidae	Herminiinae	Macrochilo	Macrochilo absorptalis
BOLD:AAB4833	Animalia	Arthropoda	Insecta	Lepidoptera	Noctuidae	Noctuinae	Oligia	Oligia strigilis
BOLD:ACO5311	Animalia	Arthropoda	Insecta	Mecoptera	Panorpidae	NA	Panorpa	Panorpa acuta
BOLD:AAA8368	Animalia	Arthropoda	Insecta	Lepidoptera	Sphingidae	Smerinthinae	Paonias	Paonias excaecata
BOLD:AAB3918	Animalia	Arthropoda	Insecta	Lepidoptera	Erebidae	Arctiinae	Lophocampa	Lophocampa caryae
BOLD:AAH0186	Animalia	Arthropoda	Insecta	Coleoptera	Tenebrionidae	Alleculinae	Isomira	Isomira quadristriata
BOLD:AAB2218	Animalia	Arthropoda	Insecta	Hemiptera	Miridae	Mirinae	Lygocoris	Lygocoris pabulinus
BOLD:ACA1547	Animalia	Arthropoda	Insecta	Orthoptera	Gryllidae	Oecanthinae	Oecanthus	Oecanthus fultoni
BOLD:AAB0524	Animalia	Arthropoda	Insecta	Lepidoptera	Nolidae	Risobinae	Baileya	Baileya dormitans
BOLD:AAC9486	Animalia	Arthropoda	Insecta	Diptera	Culicidae	Culicinae	Aedes	Aedes trivittatus
BOLD:AAF2544	Animalia	Arthropoda	Insecta	Hemiptera	Miridae	Orthotylinae	Ilnacora	Ilnacora malina
BOLD:AAA9808	Animalia	Arthropoda	Insecta	Lepidoptera	Sphingidae	Macroglossinae	Darapsa	Darapsa myron
BOLD:AAC2508	Animalia	Arthropoda	Insecta	Lepidoptera	Tortricidae	Olethreutinae	Olethreutes	Olethreutes astrologana
BOLD:AAP7011	Animalia	Arthropoda	Insecta	Coleoptera	Melandryidae	Melandryinae	Orchesia	Orchesia cultriformis
BOLD:AAC7189	Animalia	Arthropoda	Insecta	Lepidoptera	Noctuidae	Acronictinae	Acronicta	Acronicta lobeliae
BOLD:AAC0131	Animalia	Arthropoda	Insecta	Lepidoptera	Tortricidae	Tortricinae	Sparganothis	Sparganothis xanthoides
BOLD:AAA2435	Animalia	Arthropoda	Insecta	Lepidoptera	Erebidae	Arctiinae	Hyphantria	Hyphantria cunea
BOLD:AAA3867	Animalia	Arthropoda	Insecta	Lepidoptera	Noctuidae	Noctuinae	Apamea	Apamea amputatrix
BOLD:AAD2696	Animalia	Arthropoda	Insecta	Coleoptera	Cerambycidae	Lamiinae	Saperda	Saperda tridentata
BOLD:AAA6919	Animalia	Arthropoda	Insecta	Lepidoptera	Noctuidae	Noctuinae	Galgula	Galgula partita
BOLD:AAB9024	Animalia	Arthropoda	Insecta	Lepidoptera	Crambidae	Pyraustinae	Crocidophora	Crocidophora serratissimalis
BOLD:AAB6625	Animalia	Arthropoda	Insecta	Lepidoptera	Gelechiidae	Dichomeridinae	Dichomeris	Dichomeris flavocostella
BOLD:ACC7512	Animalia	Arthropoda	Insecta	Coleoptera	Curculionidae	Mesoptiliinae	Magdalis	Magdalis pandura
BOLD:ACE4129	Animalia	Arthropoda	Insecta	Lepidoptera	Tortricidae	Olethreutinae	Cydia	Cydia latiferreana
BOLD:ABZ1804	Animalia	Arthropoda	Insecta	Diptera	Syrphidae	Eristalinae	Chalcosyrphus	Chalcosyrphus chalybeus
BOLD:AAE8861	Animalia	Arthropoda	Insecta	Diptera	Syrphidae	Eristalinae	Chalcosyrphus	Chalcosyrphus curvaria
BOLD:AAI6841	Animalia	Arthropoda	Insecta	Diptera	Stratiomyidae	Stratiomyinae	Caloparyphus	Caloparyphus tetraspilus
BOLD:AAH3072	Animalia	Arthropoda	Insecta	Diptera	Bombyliidae	Anthracinae	Anthrax	Anthrax irroratus
BOLD:AAA7686	Animalia	Arthropoda	Insecta	Lepidoptera	Erebidae	Lymantriinae	Orgyia	Orgyia definita
BOLD:AAC3054	Animalia	Arthropoda	Insecta	Coleoptera	Carabidae	Harpalinae	Harpalus	Harpalus pensylvanicus
BOLD:AAD5789	Animalia	Arthropoda	Insecta	Hemiptera	Miridae	Mirinae	Leptopterna	Leptopterna amoena
BOLD:AAB5647	Animalia	Arthropoda	Insecta	Lepidoptera	Geometridae	Ennominae	Phaeoura	Phaeoura quernaria
BOLD:AAB9576	Animalia	Arthropoda	Insecta	Lepidoptera	Pyralidae	Phycitinae	Acrobasis	Acrobasis demotella
BOLD:AAB5285	Animalia	Arthropoda	Insecta	Lepidoptera	Tortricidae	Tortricinae	Adoxophyes	Adoxophyes negundana
BOLD:AAG2101	Animalia	Arthropoda	Insecta	Diptera	Ulidiidae	Ulidiinae	Seioptera	Seioptera vibrans
BOLD:AAG6876	Animalia	Arthropoda	Insecta	Diptera	Asilidae	Laphriinae	Laphria	Laphria fernaldi
BOLD:AAG3704	Animalia	Arthropoda	Insecta	Diptera	Stratiomyidae	Sarginae	Sargus	Sargus elegans
BOLD:AAP6879	Animalia	Arthropoda	Insecta	Diptera	Chironomidae	Chironominae	Stictochironomus	Stictochironomus devinctus
BOLD:ACG7195	Animalia	Arthropoda	Insecta	Lepidoptera	Gelechiidae	Anacampsinae	Anacampsis	Anacampsis rhoifructella
BOLD:AAA3564	Animalia	Arthropoda	Insecta	Lepidoptera	Tortricidae	Tortricinae	Clepsis	Clepsis persicana
BOLD:ACH3334	Animalia	Arthropoda	Insecta	Hymenoptera	Ichneumonidae	Metopiinae	Colpotrochia	Colpotrochia crassipes
BOLD:AAA6038	Animalia	Arthropoda	Insecta	Lepidoptera	Noctuidae	Acronictinae	Acronicta	Acronicta hasta
BOLD:AAN1581	Animalia	Arthropoda	Insecta	Coleoptera	Staphylinidae	Aleocharinae	Oxypoda	Oxypoda opaca
BOLD:ABY6552	Animalia	Arthropoda	Insecta	Lepidoptera	Cosmopterigidae	Cosmopteriginae	Cosmopterix	Cosmopterix clemensella
BOLD:AAC5568	Animalia	Arthropoda	Insecta	Lepidoptera	Tortricidae	Olethreutinae	Gypsonoma	Gypsonoma haimbachiana
BOLD:AAF0126	Animalia	Arthropoda	Insecta	Hemiptera	Pentatomidae	Asopinae	Podisus	Podisus brevispinus
BOLD:AAC8596	Animalia	Arthropoda	Insecta	Hymenoptera	Megachilidae	Megachilinae	Megachile	Megachile pugnata
BOLD:AAZ6141	Animalia	Arthropoda	Insecta	Diptera	Syrphidae	Eristalinae	Copestylum	Copestylum vesicularium
BOLD:AAF4853	Animalia	Arthropoda	Insecta	Diptera	Syrphidae	Eristalinae	Blera	Blera confusa
BOLD:AAB5897	Animalia	Arthropoda	Insecta	Lepidoptera	Geometridae	Ennominae	Lytrosis	Lytrosis unitaria
BOLD:ACL8567	Animalia	Arthropoda	Insecta	Coleoptera	Staphylinidae	Aleocharinae	Gyrophaena	Gyrophaena vitrina
BOLD:AAI5979	Animalia	Arthropoda	Insecta	Hemiptera	Aphididae	Eriosomatinae	Colopha	Colopha ulmicola
BOLD:AAG3294	Animalia	Arthropoda	Insecta	Diptera	Phoridae	Metopininae	Apocephalus	Apocephalus coquilletti
BOLD:AAC2281	Animalia	Arthropoda	Insecta	Diptera	Culicidae	Anophelinae	Anopheles	Anopheles quadrimaculatus
BOLD:AAG4290	Animalia	Arthropoda	Insecta	Coleoptera	Staphylinidae	Tachyporinae	Tachinus	Tachinus luridus
BOLD:AAF0078	Animalia	Arthropoda	Insecta	Lepidoptera	Batrachedridae	Batrachedrinae	Batrachedra	Batrachedra pinicolella
BOLD:AAB6246	Animalia	Arthropoda	Insecta	Lepidoptera	Noctuidae	Noctuinae	Leucania	Leucania pseudargyria
BOLD:AAB7612	Animalia	Arthropoda	Insecta	Lepidoptera	Noctuidae	Noctuinae	Apamea	Apamea alia
BOLD:AAG8899	Animalia	Arthropoda	Insecta	Hemiptera	Pentatomidae	Pentatominae	Dendrocoris	Dendrocoris humeralis
BOLD:AAI4082	Animalia	Arthropoda	Insecta	Diptera	Rhagionidae	Chrysopilinae	Chrysopilus	Chrysopilus quadratus
BOLD:AAB5543	Animalia	Arthropoda	Insecta	Lepidoptera	Coleophoridae	Coleophorinae	Coleophora	Coleophora serratella
BOLD:AAF7649	Animalia	Arthropoda	Insecta	Coleoptera	Cerambycidae	Lamiinae	Lepturges	Lepturges confluens
BOLD:AAG6862	Animalia	Arthropoda	Insecta	Diptera	Calliphoridae	Rhinophorinae	Melanophora	Melanophora roralis
BOLD:AAB5769	Animalia	Arthropoda	Insecta	Trichoptera	Leptoceridae	Leptocerinae	Nectopsyche	Nectopsyche albida
BOLD:AAB6090	Animalia	Arthropoda	Insecta	Diptera	Syrphidae	Eristalinae	Eristalis	Eristalis anthophorina
BOLD:AAA2319	Animalia	Arthropoda	Insecta	Lepidoptera	Geometridae	Larentiinae	Eupithecia	Eupithecia subfuscata
BOLD:AAK9465	Animalia	Arthropoda	Insecta	Hymenoptera	Tenthredinidae	Nematinae	Pristiphora	Pristiphora geniculata
BOLD:AAH2295	Animalia	Arthropoda	Insecta	Diptera	Asilidae	Leptogastrinae	Leptogaster	Leptogaster flavipes
BOLD:AAG4472	Animalia	Arthropoda	Insecta	Coleoptera	Chrysomelidae	Galerucinae	Trirhabda	Trirhabda canadensis
BOLD:AAZ2639	Animalia	Arthropoda	Insecta	Hemiptera	Miridae	Mirinae	Mimoceps	Mimoceps insignis
BOLD:AAH2752	Animalia	Arthropoda	Insecta	Coleoptera	Carabidae	Harpalinae	Notiobia	Notiobia terminata
BOLD:AFA2340	Animalia	Arthropoda	Insecta	Hymenoptera	Chrysididae	Chrysidinae	Omalus	Omalus biaccinctus
BOLD:AAG8967	Animalia	Arthropoda	Insecta	Hemiptera	Miridae	Mirinae	Pithanus	Pithanus maerkelii
BOLD:AAA8194	Animalia	Arthropoda	Insecta	Lepidoptera	Tortricidae	Olethreutinae	Epiblema	Epiblema minutana
BOLD:ACI3616	Animalia	Arthropoda	Insecta	Coleoptera	Anthribidae	Anthribinae	Eusphyrus	Eusphyrus walshii
BOLD:AAB2383	Animalia	Arthropoda	Insecta	Lepidoptera	Noctuidae	Condicinae	Ogdoconta	Ogdoconta cinereola
BOLD:AAO2301	Animalia	Arthropoda	Insecta	Coleoptera	Nitidulidae	Nitidulinae	Stelidota	Stelidota geminata
BOLD:ACF0896	Animalia	Arthropoda	Insecta	Trichoptera	Leptoceridae	Leptocerinae	Mystacides	Mystacides sepulchralis
BOLD:ACA8211	Animalia	Arthropoda	Insecta	Coleoptera	Lycidae	Erotinae	Greenarus	Greenarus thoracicus
BOLD:AAE1166	Animalia	Arthropoda	Insecta	Hymenoptera	Colletidae	Hylaeinae	Hylaeus	Hylaeus hyalinatus
BOLD:AAA3797	Animalia	Arthropoda	Insecta	Hymenoptera	Megachilidae	Megachilinae	Megachile	Megachile rotundata
BOLD:AAB1885	Animalia	Arthropoda	Insecta	Lepidoptera	Tortricidae	Olethreutinae	Pelochrista	Pelochrista cataclystiana
BOLD:AAA4213	Animalia	Arthropoda	Insecta	Lepidoptera	Geometridae	Sterrhinae	Idaea	Idaea dimidiata
BOLD:AAA7122	Animalia	Arthropoda	Insecta	Hymenoptera	Megachilidae	Megachilinae	Chelostoma	Chelostoma rapunculi
BOLD:ADI2460	Animalia	Arthropoda	Insecta	Coleoptera	Lampyridae	Lampyrinae	Pyropyga	Pyropyga decipiens
BOLD:AAE7025	Animalia	Arthropoda	Insecta	Lepidoptera	Tortricidae	Olethreutinae	Hedya	Hedya chionosema
BOLD:AAD6273	Animalia	Arthropoda	Insecta	Lepidoptera	Noctuidae	Noctuinae	Apamea	Apamea verbascoides
BOLD:AAA4505	Animalia	Arthropoda	Insecta	Lepidoptera	Crambidae	Crambinae	Crambus	Crambus agitatellus
BOLD:AAA9420	Animalia	Arthropoda	Insecta	Lepidoptera	Tortricidae	Olethreutinae	Pelochrista	Pelochrista derelicta
BOLD:AAB7869	Animalia	Arthropoda	Insecta	Lepidoptera	Tortricidae	Tortricinae	Phtheochroa	Phtheochroa riscana
BOLD:AAC2978	Animalia	Arthropoda	Insecta	Lepidoptera	Erebidae	Arctiinae	Euchaetes	Euchaetes egle
BOLD:AEE6137	Animalia	Arthropoda	Insecta	Hymenoptera	Crabronidae	Crabroninae	Crabro	Crabro argusinus
BOLD:AAC1235	Animalia	Arthropoda	Insecta	Lepidoptera	Crambidae	Spilomelinae	Loxostegopsis	Loxostegopsis merrickalis
BOLD:ADL0954	Animalia	Arthropoda	Insecta	Diptera	Tipulidae	Tipulinae	Nephrotoma	Nephrotoma cornicina
BOLD:AAB0295	Animalia	Arthropoda	Insecta	Lepidoptera	Erebidae	Scoliopteryginae	Scoliopteryx	Scoliopteryx libatrix
BOLD:AAC4239	Animalia	Arthropoda	Insecta	Hymenoptera	Megachilidae	Megachilinae	Megachile	Megachile mendica
BOLD:AAE8956	Animalia	Arthropoda	Insecta	Lepidoptera	Nymphalidae	Nymphalinae	Chlosyne	Chlosyne nycteis
BOLD:AAD6087	Animalia	Arthropoda	Insecta	Lepidoptera	Crambidae	Glaphyriinae	Glaphyria	Glaphyria sesquistrialis
BOLD:AAY7858	Animalia	Arthropoda	Insecta	Coleoptera	Cerambycidae	Cerambycinae	Euderces	Euderces picipes
BOLD:AAB7092	Animalia	Arthropoda	Insecta	Lepidoptera	Erebidae	Erebinae	Catocala	Catocala piatrix
BOLD:ACA4074	Animalia	Arthropoda	Insecta	Coleoptera	Elateridae	Agrypninae	Lacon	Lacon discoideus
BOLD:AAB1328	Animalia	Arthropoda	Insecta	Lepidoptera	Erebidae	Herminiinae	Macrochilo	Macrochilo orciferalis
BOLD:AAN7889	Animalia	Arthropoda	Insecta	Hymenoptera	Crabronidae	Crabroninae	Anacrabro	Anacrabro ocellatus
BOLD:AAE2194	Animalia	Arthropoda	Insecta	Coleoptera	Cerambycidae	Lepturinae	Strophiona	Strophiona nitens
BOLD:AAA6692	Animalia	Arthropoda	Insecta	Lepidoptera	Erebidae	Herminiinae	Renia	Renia adspergillus
BOLD:AAA2331	Animalia	Arthropoda	Insecta	Lepidoptera	Noctuidae	Eustrotiinae	Protodeltote	Protodeltote albidula
BOLD:AAB6843	Animalia	Arthropoda	Insecta	Lepidoptera	Pyralidae	Chrysauginae	Tosale	Tosale oviplagalis
BOLD:AAA7368	Animalia	Arthropoda	Insecta	Lepidoptera	Cosmopterigidae	Cosmopteriginae	Limnaecia	Limnaecia phragmitella
BOLD:AAB2714	Animalia	Arthropoda	Insecta	Lepidoptera	Pterophoridae	Pterophorinae	Hellinsia	Hellinsia homodactylus
BOLD:AAC5979	Animalia	Arthropoda	Insecta	Hemiptera	Aphididae	Eriosomatinae	Pemphigus	Pemphigus populitransversus
BOLD:AAZ1211	Animalia	Arthropoda	Insecta	Coleoptera	Cerambycidae	Cerambycinae	Anelaphus	Anelaphus villosus
BOLD:AAB9081	Animalia	Arthropoda	Insecta	Hemiptera	Aphididae	Aphidinae	Hyalopterus	Hyalopterus pruni
BOLD:ABZ0295	Animalia	Arthropoda	Insecta	Coleoptera	Chrysomelidae	Cryptocephalinae	Cryptocephalus	Cryptocephalus notatus
BOLD:ABW3113	Animalia	Arthropoda	Insecta	Hymenoptera	Tenthredinidae	Nematinae	Euura	Euura ventralis
BOLD:ABA6469	Animalia	Arthropoda	Insecta	Diptera	Agromyzidae	Phytomyzinae	Nemorimyza	Nemorimyza maculosa
BOLD:ACA3202	Animalia	Arthropoda	Insecta	Coleoptera	Chrysomelidae	Donaciinae	Donacia	Donacia confluenta
BOLD:AAA2483	Animalia	Arthropoda	Insecta	Lepidoptera	Noctuidae	Noctuinae	Leucania	Leucania farcta
BOLD:AAH4274	Animalia	Arthropoda	Insecta	Lepidoptera	Gelechiidae	Anomologinae	Monochroa	Monochroa placidella
BOLD:AAE0197	Animalia	Arthropoda	Insecta	Lepidoptera	Gelechiidae	Gelechiinae	Pseudochelaria	Pseudochelaria walsinghami
BOLD:AAC9649	Animalia	Arthropoda	Insecta	Lepidoptera	Tortricidae	Olethreutinae	Proteoteras	Proteoteras willingana
BOLD:AAB1667	Animalia	Arthropoda	Insecta	Lepidoptera	Tortricidae	Tortricinae	Argyrotaenia	Argyrotaenia quercifoliana
BOLD:AAC2075	Animalia	Arthropoda	Insecta	Lepidoptera	Pyralidae	Phycitinae	Glyptocera	Glyptocera consobrinella
BOLD:AAA5258	Animalia	Arthropoda	Insecta	Lepidoptera	Tortricidae	Tortricinae	Clepsis	Clepsis penetralis
BOLD:ADH8691	Animalia	Arthropoda	Insecta	Coleoptera	Scirtidae	Scirtinae	Sacodes	Sacodes thoracica
BOLD:AAD0567	Animalia	Arthropoda	Insecta	Lepidoptera	Gelechiidae	Anomologinae	Isophrictis	Isophrictis similiella
BOLD:ABV1416	Animalia	Arthropoda	Insecta	Diptera	Asilidae	Laphriinae	Cerotainia	Cerotainia macrocera
BOLD:AAZ1164	Animalia	Arthropoda	Insecta	Coleoptera	Tenebrionidae	Alleculinae	Isomira	Isomira sericea
BOLD:ABZ3447	Animalia	Arthropoda	Insecta	Lepidoptera	Tortricidae	Tortricinae	Phtheochroa	Phtheochroa aegrana
BOLD:ABY5091	Animalia	Arthropoda	Insecta	Hymenoptera	Andrenidae	Panurginae	Perdita	Perdita perpallida
BOLD:ACW7303	Animalia	Arthropoda	Insecta	Coleoptera	Mordellidae	Mordellinae	Tomoxia	Tomoxia inclusa
BOLD:AAA5658	Animalia	Arthropoda	Insecta	Lepidoptera	Noctuidae	Noctuinae	Egira	Egira dolosa
BOLD:AAB6445	Animalia	Arthropoda	Insecta	Lepidoptera	Gelechiidae	Dichomeridinae	Dichomeris	Dichomeris costarufoella
BOLD:AAH4288	Animalia	Arthropoda	Insecta	Lepidoptera	Tortricidae	Tortricinae	Sparganothis	Sparganothis vocaridorsana
BOLD:AAP6952	Animalia	Arthropoda	Insecta	Coleoptera	Lampyridae	Lampyrinae	Photinus	Photinus marginellus
BOLD:AAF5771	Animalia	Arthropoda	Insecta	Hemiptera	Aphididae	Lachninae	Trama	Trama rara
BOLD:AAF3715	Animalia	Arthropoda	Insecta	Hemiptera	Lygaeidae	Orsillinae	Neortholomus	Neortholomus scolopax
BOLD:ACQ4618	Animalia	Arthropoda	Insecta	Mecoptera	Panorpidae	NA	Panorpa	Panorpa nebulosa
BOLD:AAH0321	Animalia	Arthropoda	Insecta	Coleoptera	Cantharidae	Cantharinae	Rhagonycha	Rhagonycha excavata
BOLD:AAZ5977	Animalia	Arthropoda	Insecta	Diptera	Stratiomyidae	Stratiomyinae	Oxycera	Oxycera albovittata
BOLD:AAX9182	Animalia	Arthropoda	Insecta	Coleoptera	Cerambycidae	Lamiinae	Saperda	Saperda puncticollis
BOLD:AAH7597	Animalia	Arthropoda	Insecta	Coleoptera	Cerambycidae	Lamiinae	Urgleptes	Urgleptes facetus
BOLD:AAA2148	Animalia	Arthropoda	Insecta	Lepidoptera	Drepanidae	Thyatirinae	Pseudothyatira	Pseudothyatira cymatophoroides
BOLD:AAM7749	Animalia	Arthropoda	Insecta	Coleoptera	Cantharidae	Silinae	Polemius	Polemius laticornis
BOLD:ACF2450	Animalia	Arthropoda	Insecta	Lepidoptera	Erebidae	Herminiinae	Idia	Idia immaculalis
BOLD:ACF4863	Animalia	Arthropoda	Insecta	Lepidoptera	Erebidae	Herminiinae	Idia	Idia denticulalis
BOLD:AAB7690	Animalia	Arthropoda	Insecta	Hymenoptera	Megachilidae	Megachilinae	Megachile	Megachile inermis
BOLD:AAB8995	Animalia	Arthropoda	Insecta	Lepidoptera	Noctuidae	Noctuinae	Leucania	Leucania lapidaria
BOLD:AAH8527	Animalia	Arthropoda	Insecta	Coleoptera	Carabidae	Harpalinae	Agonum	Agonum propinquum
BOLD:AAD2635	Animalia	Arthropoda	Insecta	Lepidoptera	Erebidae	Calpinae	Calyptra	Calyptra canadensis
BOLD:AAA4893	Animalia	Arthropoda	Insecta	Lepidoptera	Crambidae	Crambinae	Microcrambus	Microcrambus elegans
BOLD:AAD5346	Animalia	Arthropoda	Insecta	Lepidoptera	Crambidae	Crambinae	Thopeutis	Thopeutis forbesellus
BOLD:AAB5015	Animalia	Arthropoda	Insecta	Lepidoptera	Noctuidae	Acronictinae	Cerma	Cerma cerintha
BOLD:AAE3315	Animalia	Arthropoda	Insecta	Hymenoptera	Bembicidae	Bembicinae	Gorytes	Gorytes atricornis
BOLD:AAC4502	Animalia	Arthropoda	Insecta	Lepidoptera	Notodontidae	Heterocampinae	Schizura	Schizura badia
BOLD:AAB6095	Animalia	Arthropoda	Insecta	Lepidoptera	Noctuidae	Noctuinae	Neoligia	Neoligia exhausta
BOLD:AAI9564	Animalia	Arthropoda	Insecta	Lepidoptera	Gelechiidae	Dichomeridinae	Dichomeris	Dichomeris ochripalpella
BOLD:AAG7801	Animalia	Arthropoda	Insecta	Hymenoptera	Philanthidae	Philanthinae	Cerceris	Cerceris clypeata
BOLD:AAF0418	Animalia	Arthropoda	Insecta	Coleoptera	Scarabaeidae	Rutelinae	Popillia	Popillia japonica
BOLD:ABA7149	Animalia	Arthropoda	Insecta	Lepidoptera	Sesiidae	Sesiinae	Synanthedon	Synanthedon proxima
BOLD:AAI3690	Animalia	Arthropoda	Insecta	Lepidoptera	Oecophoridae	Oecophorinae	Carolana	Carolana ascriptella
BOLD:AAN5301	Animalia	Arthropoda	Insecta	Diptera	Sciaridae	NA	Pnyxia	Pnyxia scabiei
BOLD:ADD6519	Animalia	Arthropoda	Insecta	Lepidoptera	Tortricidae	Olethreutinae	Pelochrista	Pelochrista morrisoni
BOLD:AAG0666	Animalia	Arthropoda	Insecta	Orthoptera	Gryllidae	Gryllinae	Gryllus	Gryllus veletis
BOLD:AAA4218	Animalia	Arthropoda	Insecta	Lepidoptera	Geometridae	Larentiinae	Eupithecia	Eupithecia assimilata
BOLD:AAF3396	Animalia	Arthropoda	Insecta	Lepidoptera	Cosmopterigidae	Chrysopeleiinae	Stilbosis	Stilbosis tesquella
BOLD:AAA6434	Animalia	Arthropoda	Insecta	Lepidoptera	Erebidae	Herminiinae	Renia	Renia discoloralis
BOLD:AAC0983	Animalia	Arthropoda	Insecta	Lepidoptera	Crambidae	Pyraustinae	Pyrausta	Pyrausta signatalis
BOLD:AAA7614	Animalia	Arthropoda	Insecta	Lepidoptera	Tortricidae	Olethreutinae	Cydia	Cydia nigricana
BOLD:ADI5357	Animalia	Arthropoda	Insecta	Coleoptera	Carabidae	Harpalinae	Calathus	Calathus gregarius
BOLD:AAD9500	Animalia	Arthropoda	Insecta	Hymenoptera	Melittidae	Melittinae	Macropis	Macropis nuda
BOLD:AAC2549	Animalia	Arthropoda	Insecta	Lepidoptera	Geometridae	Ennominae	Euchlaena	Euchlaena irraria
BOLD:AAI8221	Animalia	Arthropoda	Insecta	Lepidoptera	Gelechiidae	Anacampsinae	Holophysis	Holophysis emblemella
BOLD:AAH7307	Animalia	Arthropoda	Insecta	Coleoptera	Lampyridae	Lampyrinae	Pyropyga	Pyropyga nigricans
BOLD:ACE8841	Animalia	Arthropoda	Insecta	Lepidoptera	Noctuidae	Noctuinae	Apamea	Apamea indocilis
BOLD:AAB1129	Animalia	Arthropoda	Insecta	Hymenoptera	Megachilidae	Megachilinae	Megachile	Megachile frigida
BOLD:AAG5717	Animalia	Arthropoda	Insecta	Coleoptera	Cleridae	Clerinae	Trichodes	Trichodes nutalli
BOLD:AAZ5903	Animalia	Arthropoda	Insecta	Diptera	Rhagionidae	Rhagioninae	Rhagio	Rhagio lineola
BOLD:AAG7786	Animalia	Arthropoda	Insecta	Hymenoptera	Crabronidae	NA	Trypoxylon	Trypoxylon politum
BOLD:AAA7277	Animalia	Arthropoda	Insecta	Lepidoptera	Nymphalidae	Satyrinae	Cercyonis	Cercyonis pegala
BOLD:AAD2929	Animalia	Arthropoda	Insecta	Hymenoptera	Megachilidae	Megachilinae	Megachile	Megachile campanulae
BOLD:AAO4906	Animalia	Arthropoda	Insecta	Coleoptera	Curculionidae	Hyperinae	Hypera	Hypera meles
BOLD:AAC6327	Animalia	Arthropoda	Insecta	Diptera	Tephritidae	Tephritinae	Terellia	Terellia ruficauda
BOLD:AAA4533	Animalia	Arthropoda	Insecta	Lepidoptera	Erebidae	Arctiinae	Pyrrharctia	Pyrrharctia isabella
BOLD:AAO0995	Animalia	Arthropoda	Insecta	Coleoptera	Elateridae	Dendrometrinae	Athous	Athous haemorrhoidalis
BOLD:AAY7566	Animalia	Arthropoda	Insecta	Coleoptera	Carabidae	Harpalinae	Amara	Amara rubrica
BOLD:AAU8751	Animalia	Arthropoda	Insecta	Hymenoptera	Psenidae	NA	Psen	Psen monticola
BOLD:AAU8824	Animalia	Arthropoda	Insecta	Hymenoptera	Sapygidae	Sapyginae	Sapyga	Sapyga louisi
BOLD:AAC1870	Animalia	Arthropoda	Insecta	Lepidoptera	Erebidae	Erebinae	Amolita	Amolita fessa
BOLD:AAB5649	Animalia	Arthropoda	Insecta	Lepidoptera	Gelechiidae	Anacampsinae	Battaristis	Battaristis vittella
BOLD:AAD8471	Animalia	Arthropoda	Insecta	Lepidoptera	Crambidae	Glaphyriinae	Stegea	Stegea salutalis
BOLD:ABZ7961	Animalia	Arthropoda	Insecta	Hymenoptera	Megachilidae	Megachilinae	Megachile	Megachile perihirta
BOLD:AAB1901	Animalia	Arthropoda	Insecta	Lepidoptera	Gelechiidae	Gelechiinae	Chionodes	Chionodes praeclarella
BOLD:ABY9096	Animalia	Arthropoda	Insecta	Lepidoptera	Erebidae	Herminiinae	Idia	Idia lubricalis
BOLD:AAA4516	Animalia	Arthropoda	Insecta	Lepidoptera	Geometridae	Ennominae	Prochoerodes	Prochoerodes lineola
BOLD:AAX1264	Animalia	Arthropoda	Insecta	Diptera	Asilidae	Trigonomiminae	Holcocephala	Holcocephala abdominalis
BOLD:AAE4838	Animalia	Arthropoda	Insecta	Diptera	Tephritidae	Tephritinae	Euaresta	Euaresta festiva
BOLD:AAG7783	Animalia	Arthropoda	Insecta	Hymenoptera	Crabronidae	NA	Lyroda	Lyroda subita
BOLD:AAE7240	Animalia	Arthropoda	Insecta	Orthoptera	Gryllidae	Gryllinae	Gryllus	Gryllus pennsylvanicus
BOLD:AAG0758	Animalia	Arthropoda	Insecta	Coleoptera	Pyrochroidae	Pyrochroinae	Dendroides	Dendroides canadensis
BOLD:AAA8960	Animalia	Arthropoda	Insecta	Lepidoptera	Crambidae	Crambinae	Microcrambus	Microcrambus biguttellus
BOLD:AAA6214	Animalia	Arthropoda	Insecta	Lepidoptera	Pyralidae	Phycitinae	Oreana	Oreana unicolorella
BOLD:AAE4227	Animalia	Arthropoda	Insecta	Lepidoptera	Noctuidae	Noctuinae	Xylomoia	Xylomoia chagnoni
BOLD:AAF4647	Animalia	Arthropoda	Insecta	Lepidoptera	Tortricidae	Olethreutinae	Olethreutes	Olethreutes auricapitana
BOLD:AAM7666	Animalia	Arthropoda	Insecta	Coleoptera	Mordellidae	Mordellinae	Mordellistena	Mordellistena limbalis
BOLD:ACB9461	Animalia	Arthropoda	Insecta	Lepidoptera	Elachistidae	Elachistinae	Elachista	Elachista madarella
BOLD:ACV3377	Animalia	Arthropoda	Insecta	Lepidoptera	Erebidae	Arctiinae	Virbia	Virbia ferruginosa
BOLD:ABZ1843	Animalia	Arthropoda	Insecta	Lepidoptera	Erebidae	Arctiinae	Virbia	Virbia immaculata
BOLD:AAA5652	Animalia	Arthropoda	Insecta	Trichoptera	Leptoceridae	Leptocerinae	Oecetis	Oecetis cinerascens
BOLD:ABZ4706	Animalia	Arthropoda	Insecta	Lepidoptera	Erebidae	Herminiinae	Idia	Idia occidentalis
BOLD:AAN9284	Animalia	Arthropoda	Insecta	Coleoptera	Staphylinidae	Staphylininae	Quedius	Quedius cinctus
BOLD:AAU7277	Animalia	Arthropoda	Insecta	Coleoptera	Mordellidae	Mordellinae	Tomoxia	Tomoxia lineella
BOLD:AAH4272	Animalia	Arthropoda	Insecta	Lepidoptera	Pyralidae	Phycitinae	Ephestiodes	Ephestiodes erythrella
BOLD:AAB2094	Animalia	Arthropoda	Insecta	Lepidoptera	Pyralidae	Phycitinae	Vitula	Vitula broweri
BOLD:AAM7683	Animalia	Arthropoda	Insecta	Coleoptera	Chrysomelidae	Cryptocephalinae	Diachus	Diachus auratus
BOLD:AAU7283	Animalia	Arthropoda	Insecta	Coleoptera	Mordellidae	Mordellinae	Mordellaria	Mordellaria serval
BOLD:ADI6476	Animalia	Arthropoda	Insecta	Coleoptera	Cantharidae	Cantharinae	Podabrus	Podabrus frater
BOLD:AAB7464	Animalia	Arthropoda	Insecta	Lepidoptera	Coleophoridae	Coleophorinae	Coleophora	Coleophora cretaticostella
BOLD:AAO4048	Animalia	Arthropoda	Insecta	Lepidoptera	Argyresthiidae	NA	Argyresthia	Argyresthia austerella
BOLD:AAW8314	Animalia	Arthropoda	Insecta	Coleoptera	Carabidae	Harpalinae	Calathus	Calathus opaculus
BOLD:AAC9633	Animalia	Arthropoda	Insecta	Lepidoptera	Hesperiidae	Hesperiinae	Anatrytone	Anatrytone logan
BOLD:AAC2650	Animalia	Arthropoda	Insecta	Lepidoptera	Coleophoridae	Coleophorinae	Coleophora	Coleophora kearfottella
BOLD:AAF7962	Animalia	Arthropoda	Insecta	Coleoptera	Buprestidae	Agrilinae	Agrilus	Agrilus ruficollis
BOLD:AAC6859	Animalia	Arthropoda	Insecta	Coleoptera	Carabidae	Harpalinae	Amara	Amara littoralis
BOLD:AEU4174	Animalia	Arthropoda	Insecta	Lepidoptera	Geometridae	Ennominae	Eufidonia	Eufidonia discospilata
BOLD:ACK9817	Animalia	Arthropoda	Insecta	Coleoptera	Staphylinidae	Tachyporinae	Sepedophilus	Sepedophilus scriptus
BOLD:AAE0406	Animalia	Arthropoda	Insecta	Hymenoptera	Formicidae	Formicinae	Formica	Formica lasioides
BOLD:AAA7683	Animalia	Arthropoda	Insecta	Hemiptera	Aphididae	Aphidinae	Myzus	Myzus persicae
BOLD:AAZ9943	Animalia	Arthropoda	Insecta	Hymenoptera	Chrysididae	Chrysidinae	Hedychridium	Hedychridium dimidiatum
BOLD:AEO2045	Animalia	Arthropoda	Insecta	Coleoptera	Chrysomelidae	Galerucinae	Systena	Systena frontalis
BOLD:ACE8278	Animalia	Arthropoda	Insecta	Lepidoptera	Noctuidae	Noctuinae	Trichordestra	Trichordestra rugosa
BOLD:AAC1241	Animalia	Arthropoda	Insecta	Hymenoptera	Megachilidae	Megachilinae	Coelioxys	Coelioxys rufitarsis
BOLD:AAB1044	Animalia	Arthropoda	Insecta	Lepidoptera	Noctuidae	Noctuinae	Trichordestra	Trichordestra lilacina
BOLD:AAH3794	Animalia	Arthropoda	Insecta	Diptera	Tipulidae	Tipulinae	Nephrotoma	Nephrotoma virescens
BOLD:AAC9993	Animalia	Arthropoda	Insecta	Lepidoptera	Gelechiidae	Gelechiinae	Athrips	Athrips mouffetella
BOLD:AAG8064	Animalia	Arthropoda	Insecta	Hymenoptera	Ichneumonidae	Pimplinae	Acrotaphus	Acrotaphus wiltii
BOLD:AAB2750	Animalia	Arthropoda	Insecta	Lepidoptera	Geometridae	Larentiinae	Eubaphe	Eubaphe mendica
BOLD:AAG4565	Animalia	Arthropoda	Insecta	Diptera	Tabanidae	Chrysopsinae	Chrysops	Chrysops aberrans
BOLD:AAD1195	Animalia	Arthropoda	Insecta	Coleoptera	Curculionidae	Scolytinae	Scolytus	Scolytus multistriatus
BOLD:ABZ1590	Animalia	Arthropoda	Insecta	Lepidoptera	Noctuidae	Noctuinae	Pseudorthodes	Pseudorthodes irrorata
BOLD:AAM5079	Animalia	Arthropoda	Insecta	Hemiptera	Coreidae	Coreinae	Anasa	Anasa armigera
BOLD:AAB3344	Animalia	Arthropoda	Insecta	Lepidoptera	Pyralidae	Chrysauginae	Condylolomia	Condylolomia participialis
BOLD:AAB0829	Animalia	Arthropoda	Insecta	Lepidoptera	Noctuidae	Eriopinae	Callopistria	Callopistria mollissima
BOLD:AAB7001	Animalia	Arthropoda	Insecta	Lepidoptera	Noctuidae	Acronictinae	Acronicta	Acronicta funeralis
BOLD:AAJ0473	Animalia	Arthropoda	Insecta	Coleoptera	Cerambycidae	Lamiinae	Eupogonius	Eupogonius pauper
BOLD:ACJ0179	Animalia	Arthropoda	Insecta	Hemiptera	Miridae	Mirinae	Phytocoris	Phytocoris tibialis
BOLD:ACL3531	Animalia	Arthropoda	Insecta	Coleoptera	Staphylinidae	Tachyporinae	Tachyporus	Tachyporus browni
BOLD:AAG4325	Animalia	Arthropoda	Insecta	Coleoptera	Staphylinidae	Staphylininae	Quedius	Quedius peregrinus
BOLD:AAF7509	Animalia	Arthropoda	Insecta	Hemiptera	Aphididae	Aphidinae	Aphis	Aphis impatientis
BOLD:AAA8364	Animalia	Arthropoda	Insecta	Lepidoptera	Crambidae	Scopariinae	Scoparia	Scoparia cinereomedia
BOLD:AAB9899	Animalia	Arthropoda	Insecta	Lepidoptera	Tortricidae	Olethreutinae	Rhopobota	Rhopobota finitimana
BOLD:AAE1462	Animalia	Arthropoda	Insecta	Lepidoptera	Noctuidae	Noctuinae	Oligia	Oligia modica
BOLD:ACA7830	Animalia	Arthropoda	Insecta	Coleoptera	Lampyridae	Lampyrinae	Lucidota	Lucidota punctata
BOLD:AAA6004	Animalia	Arthropoda	Insecta	Lepidoptera	Tortricidae	Olethreutinae	Olethreutes	Olethreutes trinitana
BOLD:AAB2593	Animalia	Arthropoda	Insecta	Lepidoptera	Erebidae	Erebinae	Catocala	Catocala crataegi
BOLD:AAB0269	Animalia	Arthropoda	Insecta	Lepidoptera	Tortricidae	Tortricinae	Acleris	Acleris albicomana
BOLD:AAD9724	Animalia	Arthropoda	Insecta	Hemiptera	Miridae	Mirinae	Phytocoris	Phytocoris lasiomerus
BOLD:AAA7166	Animalia	Arthropoda	Insecta	Lepidoptera	Nymphalidae	Nymphalinae	Nymphalis	Nymphalis antiopa
BOLD:ACV7421	Animalia	Arthropoda	Insecta	Diptera	Sciomyzidae	Sciomyzinae	Tetanocera	Tetanocera clara
BOLD:AAE5367	Animalia	Arthropoda	Insecta	Lepidoptera	Tortricidae	Tortricinae	Anopina	Anopina ednana
BOLD:AAH0410	Animalia	Arthropoda	Insecta	Coleoptera	Chrysomelidae	Eumolpinae	Rhabdopterus	Rhabdopterus praetextus
BOLD:AAB8468	Animalia	Arthropoda	Insecta	Lepidoptera	Erebidae	Herminiinae	Phalaenostola	Phalaenostola eumelusalis
BOLD:AAZ0351	Animalia	Arthropoda	Insecta	Coleoptera	Tenebrionidae	Alleculinae	Capnochroa	Capnochroa fuliginosa
BOLD:AAC7139	Animalia	Arthropoda	Insecta	Lepidoptera	Erebidae	Herminiinae	Redectis	Redectis vitrea
BOLD:AAZ0014	Animalia	Arthropoda	Insecta	Coleoptera	Tenebrionidae	Alleculinae	Pseudocistela	Pseudocistela brevis
BOLD:AAY2723	Animalia	Arthropoda	Insecta	Coleoptera	Lampyridae	NA	Pollaclasis	Pollaclasis bifaria
BOLD:AAD1517	Animalia	Arthropoda	Insecta	Lepidoptera	Erebidae	Hypenodinae	Hypenodes	Hypenodes franclemonti
BOLD:AAY6545	Animalia	Arthropoda	Insecta	Coleoptera	Lycidae	Erotinae	Eros	Eros humeralis
BOLD:AAB6432	Animalia	Arthropoda	Insecta	Lepidoptera	Erebidae	Hypenodinae	Dyspyralis	Dyspyralis illocata
BOLD:AAC6682	Animalia	Arthropoda	Insecta	Coleoptera	Carabidae	Harpalinae	Poecilus	Poecilus chalcites
BOLD:AAE3885	Animalia	Arthropoda	Insecta	Hymenoptera	Sphecidae	Sceliphrinae	Sceliphron	Sceliphron caementarium
BOLD:AAB9518	Animalia	Arthropoda	Insecta	Lepidoptera	Nymphalidae	Satyrinae	Lethe	Lethe anthedon
BOLD:AAB8093	Animalia	Arthropoda	Insecta	Lepidoptera	Crambidae	Scopariinae	Eudonia	Eudonia strigalis
BOLD:AAP8756	Animalia	Arthropoda	Insecta	Diptera	Syrphidae	Eristalinae	Parhelophilus	Parhelophilus laetus
BOLD:AAA8144	Animalia	Arthropoda	Insecta	Lepidoptera	Pterophoridae	Pterophorinae	Dejongia	Dejongia lobidactylus
BOLD:ACU8208	Animalia	Arthropoda	Insecta	Diptera	Agromyzidae	Phytomyzinae	Calycomyza	Calycomyza solidaginis
BOLD:ABY1081	Animalia	Arthropoda	Insecta	Hymenoptera	Bembicidae	Bembicinae	Microbembex	Microbembex monodonta
BOLD:AAU7149	Animalia	Arthropoda	Insecta	Coleoptera	Elateridae	Dendrometrinae	Athous	Athous cucullatus
BOLD:ACY8399	Animalia	Arthropoda	Insecta	Coleoptera	Chrysomelidae	Galerucinae	Trirhabda	Trirhabda borealis
BOLD:AAG8826	Animalia	Arthropoda	Insecta	Hemiptera	Miridae	Mirinae	Collaria	Collaria meilleurii
BOLD:AAG8023	Animalia	Arthropoda	Insecta	Hymenoptera	Apidae	Apinae	Anthophora	Anthophora abrupta
BOLD:ABV0811	Animalia	Arthropoda	Insecta	Diptera	Hybotidae	Hybotinae	Syneches	Syneches thoracicus
BOLD:AAF0862	Animalia	Arthropoda	Insecta	Lepidoptera	Noctuidae	Noctuinae	Neoligia	Neoligia crytora
BOLD:AAA6504	Animalia	Arthropoda	Insecta	Lepidoptera	Geometridae	Geometrinae	Synchlora	Synchlora aerata
BOLD:AAB9376	Animalia	Arthropoda	Insecta	Trichoptera	Leptoceridae	Leptocerinae	Leptocerus	Leptocerus americanus
BOLD:AAI8367	Animalia	Arthropoda	Insecta	Coleoptera	Cerambycidae	Lepturinae	Brachyleptura	Brachyleptura rubrica
BOLD:ABX5522	Animalia	Arthropoda	Insecta	Lepidoptera	Crambidae	Crambinae	Neodactria	Neodactria zeellus
BOLD:AAC0751	Animalia	Arthropoda	Insecta	Lepidoptera	Geometridae	Ennominae	Macaria	Macaria coortaria
BOLD:AAD3686	Animalia	Arthropoda	Insecta	Lepidoptera	Erebidae	Herminiinae	Phalaenostola	Phalaenostola hanhami
BOLD:AAE7478	Animalia	Arthropoda	Insecta	Coleoptera	Cerambycidae	Lamiinae	Dectes	Dectes sayi
BOLD:AAC1285	Animalia	Arthropoda	Insecta	Hemiptera	Aphididae	Aphidinae	Uroleucon	Uroleucon sonchi
BOLD:AAW5227	Animalia	Arthropoda	Insecta	Hemiptera	Nabidae	Nabinae	Lasiomerus	Lasiomerus annulatus
BOLD:ABY5257	Animalia	Arthropoda	Insecta	Lepidoptera	Noctuidae	Noctuinae	Apamea	Apamea devastator
BOLD:AAG7752	Animalia	Arthropoda	Insecta	Hymenoptera	Crabronidae	NA	Trypoxylon	Trypoxylon lactitarse
BOLD:AAD5905	Animalia	Arthropoda	Insecta	Lepidoptera	Pyralidae	Galleriinae	Aphomia	Aphomia fulminalis
BOLD:ABX6425	Animalia	Arthropoda	Insecta	Lepidoptera	Gelechiidae	Anomologinae	Aristotelia	Aristotelia fungivorella
BOLD:AAA4895	Animalia	Arthropoda	Insecta	Lepidoptera	Crambidae	Crambinae	Microcrambus	Microcrambus minor
BOLD:AAA8386	Animalia	Arthropoda	Insecta	Lepidoptera	Noctuidae	Noctuinae	Leucania	Leucania commoides
BOLD:AAB8540	Animalia	Arthropoda	Insecta	Lepidoptera	Erebidae	Herminiinae	Macrochilo	Macrochilo hypocritalis
BOLD:AAB4643	Animalia	Arthropoda	Insecta	Lepidoptera	Crambidae	Pyraustinae	Crocidophora	Crocidophora tuberculalis
BOLD:AAE3169	Animalia	Arthropoda	Insecta	Coleoptera	Cerambycidae	Lamiinae	Saperda	Saperda discoidea
BOLD:AAE4603	Animalia	Arthropoda	Insecta	Lepidoptera	Noctuidae	Noctuinae	Eueretagrotis	Eueretagrotis sigmoides
BOLD:AAG4324	Animalia	Arthropoda	Insecta	Coleoptera	Staphylinidae	Tachyporinae	Tachinus	Tachinus fimbriatus
BOLD:AAF0377	Animalia	Arthropoda	Insecta	Lepidoptera	Elachistidae	Agonoxeninae	Blastodacna	Blastodacna atra
BOLD:AAB3155	Animalia	Arthropoda	Insecta	Lepidoptera	Tortricidae	Tortricinae	Argyrotaenia	Argyrotaenia quadrifasciana
BOLD:AAK0550	Animalia	Arthropoda	Insecta	Coleoptera	Staphylinidae	Aleocharinae	Atheta	Atheta longicornis
BOLD:AAE3955	Animalia	Arthropoda	Insecta	Hymenoptera	Megachilidae	Megachilinae	Heriades	Heriades leavitti
BOLD:ABA6363	Animalia	Arthropoda	Insecta	Coleoptera	Chrysomelidae	Cassidinae	Charidotella	Charidotella purpurata
BOLD:AAC9226	Animalia	Arthropoda	Insecta	Coleoptera	Cerambycidae	Lamiinae	Tetraopes	Tetraopes tetrophthalmus
BOLD:AAD2762	Animalia	Arthropoda	Insecta	Lepidoptera	Noctuidae	Cuculliinae	Cucullia	Cucullia convexipennis
BOLD:AAG2530	Animalia	Arthropoda	Insecta	Coleoptera	Chrysomelidae	Eumolpinae	Bromius	Bromius obscurus
BOLD:AAA3532	Animalia	Arthropoda	Insecta	Lepidoptera	Tortricidae	Olethreutinae	Cydia	Cydia pomonella
BOLD:ABX5445	Animalia	Arthropoda	Insecta	Lepidoptera	Nolidae	Nolinae	Meganola	Meganola minuscula
BOLD:AAC6837	Animalia	Arthropoda	Insecta	Hemiptera	Aphididae	Eriosomatinae	Eriosoma	Eriosoma lanigerum
BOLD:AAB5367	Animalia	Arthropoda	Insecta	Diptera	Tabanidae	Chrysopsinae	Chrysops	Chrysops vittatus
BOLD:ACM9786	Animalia	Arthropoda	Insecta	Diptera	Limoniidae	Chioneinae	Erioptera	Erioptera chlorophylla
BOLD:AAF4184	Animalia	Arthropoda	Insecta	Hymenoptera	Megachilidae	Megachilinae	Megachile	Megachile angelarum
BOLD:AAF4462	Animalia	Arthropoda	Insecta	Hemiptera	Rhyparochromidae	Rhyparochrominae	Megalonotus	Megalonotus sabulicola
BOLD:AAM7590	Animalia	Arthropoda	Insecta	Coleoptera	Elateridae	Agrypninae	Monocrepidius	Monocrepidius bellus
BOLD:AAC7923	Animalia	Arthropoda	Insecta	Coleoptera	Cerambycidae	Lepturinae	Typocerus	Typocerus velutinus
BOLD:AAB1123	Animalia	Arthropoda	Insecta	Hymenoptera	Megachilidae	Megachilinae	Chelostoma	Chelostoma campanularum
BOLD:AAL1297	Animalia	Arthropoda	Insecta	Coleoptera	Cantharidae	Cantharinae	Rhagonycha	Rhagonycha fulva
BOLD:AAB9332	Animalia	Arthropoda	Insecta	Hemiptera	Aphididae	Aphidinae	Nasonovia	Nasonovia ribisnigri
BOLD:AAG4644	Animalia	Arthropoda	Insecta	Diptera	Stratiomyidae	Stratiomyinae	Odontomyia	Odontomyia virgo
BOLD:AAB6987	Animalia	Arthropoda	Insecta	Lepidoptera	Noctuidae	Noctuinae	Lacanobia	Lacanobia grandis
BOLD:ABZ4399	Animalia	Arthropoda	Insecta	Lepidoptera	Tortricidae	Olethreutinae	Spilonota	Spilonota ocellana
BOLD:AAC2293	Animalia	Arthropoda	Insecta	Hymenoptera	Siricidae	Tremicinae	Tremex	Tremex columba
BOLD:AAD4676	Animalia	Arthropoda	Insecta	Coleoptera	Carabidae	Cicindelinae	Cicindela	Cicindela punctulata
BOLD:AAA2596	Animalia	Arthropoda	Insecta	Lepidoptera	Noctuidae	Noctuinae	Lacinipolia	Lacinipolia olivacea
BOLD:AAE7922	Animalia	Arthropoda	Insecta	Hemiptera	Miridae	Mirinae	Camptozygum	Camptozygum aequale
BOLD:AAF2731	Animalia	Arthropoda	Insecta	Coleoptera	Buprestidae	Buprestinae	Chrysobothris	Chrysobothris sexsignata
BOLD:ADY5407	Animalia	Arthropoda	Insecta	Hymenoptera	Formicidae	Formicinae	Formica	Formica glacialis
BOLD:AAB9118	Animalia	Arthropoda	Insecta	Lepidoptera	Sphingidae	Sphinginae	Manduca	Manduca quinquemaculatus
BOLD:AAA6292	Animalia	Arthropoda	Insecta	Lepidoptera	Tortricidae	Tortricinae	Cnephasia	Cnephasia stephensiana
BOLD:ACU8475	Animalia	Arthropoda	Insecta	Diptera	Tabanidae	Tabaninae	Hybomitra	Hybomitra sodalis
BOLD:AAA7738	Animalia	Arthropoda	Insecta	Lepidoptera	Tortricidae	Olethreutinae	Spilonota	Spilonota laricana
BOLD:AAH2306	Animalia	Arthropoda	Insecta	Diptera	Asilidae	Asilinae	Efferia	Efferia aestuans
BOLD:AAA8678	Animalia	Arthropoda	Insecta	Lepidoptera	Crambidae	Crambinae	Urola	Urola nivalis
BOLD:AAB0391	Animalia	Arthropoda	Insecta	Diptera	Syrphidae	Eristalinae	Eristalis	Eristalis tenax
BOLD:AAF9413	Animalia	Arthropoda	Insecta	Coleoptera	Mordellidae	Mordellinae	Mordellistena	Mordellistena fuscipennis
BOLD:ABZ1974	Animalia	Arthropoda	Insecta	Lepidoptera	Erebidae	Herminiinae	Idia	Idia forbesii
BOLD:ABZ5369	Animalia	Arthropoda	Insecta	Lepidoptera	Noctuidae	Noctuinae	Papaipema	Papaipema cerina
BOLD:AAB4282	Animalia	Arthropoda	Insecta	Lepidoptera	Tortricidae	Olethreutinae	Ancylis	Ancylis nubeculana
BOLD:ABX0009	Animalia	Arthropoda	Insecta	Lepidoptera	Cosmopterigidae	Cosmopteriginae	Cosmopterix	Cosmopterix nitens
BOLD:AAE8238	Animalia	Arthropoda	Insecta	Lepidoptera	Erebidae	Hypenodinae	Dyspyralis	Dyspyralis puncticosta
BOLD:AAC2309	Animalia	Arthropoda	Insecta	Lepidoptera	Gelechiidae	Anacampsinae	Anacampsis	Anacampsis niveopulvella
BOLD:AAA2707	Animalia	Arthropoda	Insecta	Lepidoptera	Noctuidae	Noctuinae	Graphiphora	Graphiphora augur
BOLD:AAG5180	Animalia	Arthropoda	Insecta	Coleoptera	Curculionidae	Curculioninae	Acalyptus	Acalyptus carpini
BOLD:AAC0920	Animalia	Arthropoda	Insecta	Lepidoptera	Gelechiidae	Gelechiinae	Coleotechnites	Coleotechnites atrupictella
BOLD:ABA5284	Animalia	Arthropoda	Insecta	Diptera	Sciomyzidae	Sciomyzinae	Poecilographa	Poecilographa decora
BOLD:AAF9956	Animalia	Arthropoda	Insecta	Hemiptera	Miridae	Mirinae	Stenodema	Stenodema trispinosa
BOLD:AAN6145	Animalia	Arthropoda	Insecta	Coleoptera	Staphylinidae	Staphylininae	Philonthus	Philonthus varians
BOLD:AAB3241	Animalia	Arthropoda	Insecta	Lepidoptera	Noctuidae	Plusiinae	Diachrysia	Diachrysia aereoides
BOLD:AAH0215	Animalia	Arthropoda	Insecta	Coleoptera	Scirtidae	Scirtinae	Scirtes	Scirtes tibialis
BOLD:AAJ0404	Animalia	Arthropoda	Insecta	Lepidoptera	Lycaenidae	Miletinae	Feniseca	Feniseca tarquinius
BOLD:AAF3276	Animalia	Arthropoda	Insecta	Coleoptera	Cerambycidae	Lepturinae	Strangalia	Strangalia luteicornis
BOLD:AAG4660	Animalia	Arthropoda	Insecta	Diptera	Syrphidae	Eristalinae	Sphegina	Sphegina petiolata
BOLD:AAJ2720	Animalia	Arthropoda	Insecta	Coleoptera	Staphylinidae	Aleocharinae	Aleochara	Aleochara verna
BOLD:AAE1680	Animalia	Arthropoda	Insecta	Diptera	Tabanidae	Tabaninae	Hybomitra	Hybomitra astuta
BOLD:AAI2327	Animalia	Arthropoda	Insecta	Hemiptera	Miridae	Orthotylinae	Orthocephalus	Orthocephalus saltator
BOLD:AAR1764	Animalia	Arthropoda	Insecta	Coleoptera	Staphylinidae	Staphylininae	Philonthus	Philonthus carbonarius
BOLD:AAD7521	Animalia	Arthropoda	Insecta	Lepidoptera	Noctuidae	Plusiinae	Pseudeva	Pseudeva purpurigera
BOLD:ACB1473	Animalia	Arthropoda	Insecta	Hymenoptera	Ichneumonidae	Acaenitinae	Spilopteron	Spilopteron occiputale
BOLD:AAE6659	Animalia	Arthropoda	Insecta	Coleoptera	Cerambycidae	Lamiinae	Aegomorphus	Aegomorphus modestus
BOLD:AAB2851	Animalia	Arthropoda	Insecta	Lepidoptera	Gelechiidae	Gelechiinae	Recurvaria	Recurvaria nanella
BOLD:AAB7492	Animalia	Arthropoda	Insecta	Lepidoptera	Pterophoridae	Pterophorinae	Adaina	Adaina montanus
BOLD:AAB0973	Animalia	Arthropoda	Insecta	Hymenoptera	Halictidae	Halictinae	Agapostemon	Agapostemon texanus
BOLD:AAD2060	Animalia	Arthropoda	Insecta	Coleoptera	Cerambycidae	Lepturinae	Bellamira	Bellamira scalaris
BOLD:AAJ8381	Animalia	Arthropoda	Insecta	Lepidoptera	Argyresthiidae	NA	Argyresthia	Argyresthia aureoargentella
BOLD:AAP8666	Animalia	Arthropoda	Insecta	Coleoptera	Carabidae	Harpalinae	Ophonus	Ophonus puncticeps
BOLD:ACE5605	Animalia	Arthropoda	Insecta	Hymenoptera	Apidae	Apinae	Bombus	Bombus borealis
BOLD:AAA5686	Animalia	Arthropoda	Insecta	Lepidoptera	Geometridae	Ennominae	Metanema	Metanema inatomaria
BOLD:ADI4117	Animalia	Arthropoda	Insecta	Hemiptera	Miridae	Isometopinae	Myiomma	Myiomma cixiiforme
BOLD:AAA2247	Animalia	Arthropoda	Insecta	Lepidoptera	Notodontidae	Notodontinae	Gluphisia	Gluphisia septentrionis
BOLD:ABA6011	Animalia	Arthropoda	Insecta	Hymenoptera	Bembicidae	Bembicinae	Gorytes	Gorytes simillimus
BOLD:ACA4292	Animalia	Arthropoda	Insecta	Coleoptera	Curculionidae	Entiminae	Anametis	Anametis granulata
BOLD:AAD7840	Animalia	Arthropoda	Insecta	Lepidoptera	Tortricidae	Olethreutinae	Olethreutes	Olethreutes osmundana
BOLD:ABA6349	Animalia	Arthropoda	Insecta	Coleoptera	Carabidae	Harpalinae	Lebia	Lebia ornata
BOLD:AAA1257	Animalia	Arthropoda	Insecta	Hymenoptera	Halictidae	Halictinae	Halictus	Halictus ligatus
BOLD:AAX0112	Animalia	Arthropoda	Insecta	Coleoptera	Carabidae	Harpalinae	Lebia	Lebia analis
BOLD:AAZ1989	Animalia	Arthropoda	Insecta	Hymenoptera	Astatidae	NA	Astata	Astata unicolor
BOLD:AAU7332	Animalia	Arthropoda	Insecta	Coleoptera	Chrysomelidae	Galerucinae	Epitrix	Epitrix tuberis
BOLD:AAB3665	Animalia	Arthropoda	Insecta	Lepidoptera	Noctuidae	Noctuinae	Apamea	Apamea antennata
BOLD:ADI9262	Animalia	Arthropoda	Insecta	Diptera	Stratiomyidae	Pachygastrinae	Pachygaster	Pachygaster pulchra
BOLD:AAW8715	Animalia	Arthropoda	Insecta	Coleoptera	Cerambycidae	Cerambycinae	Callimoxys	Callimoxys sanguinicollis
BOLD:AAA8609	Animalia	Arthropoda	Insecta	Lepidoptera	Cosmopterigidae	Antequerinae	Euclemensia	Euclemensia bassettella
BOLD:AAC3083	Animalia	Arthropoda	Insecta	Lepidoptera	Hesperiidae	Hesperiinae	Euphyes	Euphyes vestris
BOLD:AAB2362	Animalia	Arthropoda	Insecta	Lepidoptera	Sphingidae	Smerinthinae	Amorpha	Amorpha juglandis
BOLD:AAB3235	Animalia	Arthropoda	Insecta	Lepidoptera	Pyralidae	Phycitinae	Acrobasis	Acrobasis caryae
BOLD:AAJ0729	Animalia	Arthropoda	Insecta	Lepidoptera	Coleophoridae	Coleophorinae	Coleophora	Coleophora corylifoliella
BOLD:AAB9513	Animalia	Arthropoda	Insecta	Lepidoptera	Tortricidae	Olethreutinae	Epiblema	Epiblema brightonana
BOLD:AAD8213	Animalia	Arthropoda	Insecta	Lepidoptera	Gelechiidae	Gelechiinae	Stereomita	Stereomita andropogonis
BOLD:AAF2955	Animalia	Arthropoda	Insecta	Lepidoptera	Sesiidae	Sesiinae	Synanthedon	Synanthedon scitula
BOLD:AAK8237	Animalia	Arthropoda	Insecta	Hymenoptera	Ichneumonidae	Labeninae	Labena	Labena grallator
BOLD:ACE3351	Animalia	Arthropoda	Insecta	Lepidoptera	Hesperiidae	Hesperiinae	Polites	Polites egeremet
BOLD:ABU6339	Animalia	Arthropoda	Insecta	Diptera	Asilidae	Trigonomiminae	Holcocephala	Holcocephala calva
BOLD:AAP8751	Animalia	Arthropoda	Insecta	Diptera	Stratiomyidae	Stratiomyinae	Myxosargus	Myxosargus nigricormis
BOLD:AAC3111	Animalia	Arthropoda	Insecta	Lepidoptera	Erebidae	Hypenodinae	Dyspyralis	Dyspyralis nigellus
BOLD:AAD1268	Animalia	Arthropoda	Insecta	Lepidoptera	Sphingidae	Macroglossinae	Eumorpha	Eumorpha achemon
BOLD:AAD7064	Animalia	Arthropoda	Insecta	Lepidoptera	Tortricidae	Olethreutinae	Eucosma	Eucosma sombreana
BOLD:AAZ4032	Animalia	Arthropoda	Insecta	Coleoptera	Tenebrionidae	Alleculinae	Hymenorus	Hymenorus niger
BOLD:AAL1083	Animalia	Arthropoda	Insecta	Coleoptera	Chrysomelidae	Galerucinae	Pyrrhalta	Pyrrhalta viburni
BOLD:AAG6910	Animalia	Arthropoda	Insecta	Diptera	Ephydridae	Ephydrinae	Brachydeutera	Brachydeutera argentata
BOLD:AAB2577	Animalia	Arthropoda	Insecta	Lepidoptera	Crambidae	Spilomelinae	Diacme	Diacme adipaloides
BOLD:AAB5799	Animalia	Arthropoda	Insecta	Lepidoptera	Pyralidae	Pyralinae	Hypsopygia	Hypsopygia olinalis
BOLD:AAC6291	Animalia	Arthropoda	Insecta	Diptera	Syrphidae	Eristalinae	Syritta	Syritta pipiens
BOLD:AAJ8350	Animalia	Arthropoda	Insecta	Lepidoptera	Argyresthiidae	NA	Argyresthia	Argyresthia annettella
BOLD:AAB5690	Animalia	Arthropoda	Insecta	Lepidoptera	Hesperiidae	Hesperiinae	Polites	Polites origenes
BOLD:AAA7113	Animalia	Arthropoda	Insecta	Lepidoptera	Noctuidae	Eriopinae	Callopistria	Callopistria cordata
BOLD:AAH3305	Animalia	Arthropoda	Insecta	Coleoptera	Coccinellidae	Coccinellinae	Hippodamia	Hippodamia glacialis
BOLD:ACF5699	Animalia	Arthropoda	Insecta	Lepidoptera	Lycaenidae	Theclinae	Satyrium	Satyrium edwardsii
BOLD:AAD4531	Animalia	Arthropoda	Insecta	Hemiptera	Rhopalidae	Rhopalinae	Brachycarenus	Brachycarenus tigrinus
BOLD:AAU8823	Animalia	Arthropoda	Insecta	Hymenoptera	Philanthidae	Philanthinae	Philanthus	Philanthus politus
BOLD:AAA8624	Animalia	Arthropoda	Insecta	Lepidoptera	Erebidae	Herminiinae	Renia	Renia factiosalis
BOLD:ABX9366	Animalia	Arthropoda	Insecta	Hymenoptera	Philanthidae	Philanthinae	Cerceris	Cerceris rufopicta
BOLD:AAB8921	Animalia	Arthropoda	Insecta	Lepidoptera	Zygaenidae	Procridinae	Harrisina	Harrisina americana
BOLD:AAB8429	Animalia	Arthropoda	Insecta	Diptera	Muscidae	Coenosiinae	Lispe	Lispe tentaculata
BOLD:ABZ0122	Animalia	Arthropoda	Insecta	Lepidoptera	Crambidae	Odontiinae	Microtheoris	Microtheoris ophionalis
BOLD:AAB7442	Animalia	Arthropoda	Insecta	Lepidoptera	Tortricidae	Tortricinae	Archips	Archips cerasivorana
BOLD:AAI5903	Animalia	Arthropoda	Insecta	Lepidoptera	Gelechiidae	Gelechiinae	Coleotechnites	Coleotechnites albicostata
BOLD:AAD6293	Animalia	Arthropoda	Insecta	Hemiptera	Aphididae	Eriosomatinae	Mordwilkoja	Mordwilkoja vagabunda
BOLD:AAG4333	Animalia	Arthropoda	Insecta	Coleoptera	Staphylinidae	Staphylininae	Xantholinus	Xantholinus linearis
BOLD:AAA9121	Animalia	Arthropoda	Insecta	Lepidoptera	Sphingidae	Macroglossinae	Hemaris	Hemaris aethra
BOLD:AAF3853	Animalia	Arthropoda	Insecta	Hemiptera	Miridae	Orthotylinae	Lopidea	Lopidea instabilis
BOLD:AAD1841	Animalia	Arthropoda	Insecta	Lepidoptera	Crambidae	Glaphyriinae	Lipocosmodes	Lipocosmodes fuliginosalis
BOLD:AAG4442	Animalia	Arthropoda	Insecta	Coleoptera	Chrysomelidae	Galerucinae	Tricholochmaea	Tricholochmaea cavicollis
BOLD:AAY9352	Animalia	Arthropoda	Insecta	Coleoptera	Scarabaeidae	Cetoniinae	Trichiotinus	Trichiotinus affinis
BOLD:AAB0267	Animalia	Arthropoda	Insecta	Lepidoptera	Tortricidae	Tortricinae	Acleris	Acleris curvalana
BOLD:AAD5623	Animalia	Arthropoda	Insecta	Coleoptera	Cantharidae	Cantharinae	Rhagonycha	Rhagonycha mollis
BOLD:AAY3200	Animalia	Arthropoda	Insecta	Coleoptera	Attelabidae	Rhynchitinae	Eugnamptus	Eugnamptus angustatus
BOLD:AAC3810	Animalia	Arthropoda	Insecta	Lepidoptera	Pterophoridae	Pterophorinae	Cnaemidophorus	Cnaemidophorus rhododactyla
BOLD:AAE3160	Animalia	Arthropoda	Insecta	Hemiptera	Coreidae	Coreinae	Leptoglossus	Leptoglossus occidentalis
BOLD:AAC3534	Animalia	Arthropoda	Insecta	Lepidoptera	Noctuidae	Plusiinae	Plusia	Plusia contexta
BOLD:AAA4742	Animalia	Arthropoda	Insecta	Lepidoptera	Noctuidae	Noctuinae	Melanchra	Melanchra adjuncta
BOLD:AAF3106	Animalia	Arthropoda	Insecta	Diptera	Syrphidae	Eristalinae	Spilomyia	Spilomyia alcimus
BOLD:AAM7889	Animalia	Arthropoda	Insecta	Diptera	Tachinidae	Tachininae	Leskia	Leskia depilis
BOLD:AAC6756	Animalia	Arthropoda	Insecta	Lepidoptera	Crambidae	Glaphyriinae	Glaphyria	Glaphyria glaphyralis
BOLD:AAI9560	Animalia	Arthropoda	Insecta	Lepidoptera	Gelechiidae	Dichomeridinae	Dichomeris	Dichomeris furia
BOLD:AAE9048	Animalia	Arthropoda	Insecta	Lepidoptera	Gelechiidae	Gelechiinae	Chionodes	Chionodes pseudofondella
BOLD:AAB6808	Animalia	Arthropoda	Insecta	Lepidoptera	Pyralidae	Phycitinae	Eurythmia	Eurythmia angulella
BOLD:AAI6808	Animalia	Arthropoda	Insecta	Hymenoptera	Tenthredinidae	Nematinae	Dineura	Dineura militaris
BOLD:AAD4019	Animalia	Arthropoda	Insecta	Lepidoptera	Noctuidae	Plusiinae	Eosphoropteryx	Eosphoropteryx thyatyroides
BOLD:AAN9823	Animalia	Arthropoda	Insecta	Coleoptera	Curculionidae	Ceutorhynchinae	Ceutorhynchus	Ceutorhynchus erysimi
BOLD:AAA6136	Animalia	Arthropoda	Insecta	Lepidoptera	Crambidae	Crambinae	Crambus	Crambus girardellus
BOLD:AAM7577	Animalia	Arthropoda	Insecta	Coleoptera	Chrysomelidae	Cryptocephalinae	Babia	Babia quadriguttata
BOLD:AAA8279	Animalia	Arthropoda	Insecta	Lepidoptera	Noctuidae	Noctuinae	Neoligia	Neoligia subjuncta
BOLD:AAD8634	Animalia	Arthropoda	Insecta	Lepidoptera	Noctuidae	Noctuinae	Meropleon	Meropleon ambifusca
BOLD:AAD7253	Animalia	Arthropoda	Insecta	Lepidoptera	Tortricidae	Tortricinae	Sparganothis	Sparganothis pulcherrimana
BOLD:ABZ2601	Animalia	Arthropoda	Insecta	Lepidoptera	Geometridae	Ennominae	Euchlaena	Euchlaena serrata
BOLD:AAK7015	Animalia	Arthropoda	Insecta	Lepidoptera	Sesiidae	Sesiinae	Eichlinia	Eichlinia cucurbitae
BOLD:AAD5326	Animalia	Arthropoda	Insecta	Lepidoptera	Gelechiidae	Dichomeridinae	Dichomeris	Dichomeris inversella
BOLD:AAD0952	Animalia	Arthropoda	Insecta	Lepidoptera	Pyralidae	Chrysauginae	Galasa	Galasa nigrinodis
BOLD:AAU7125	Animalia	Arthropoda	Insecta	Coleoptera	Curculionidae	Entiminae	Calomycterus	Calomycterus setarius
BOLD:AAB7426	Animalia	Arthropoda	Insecta	Lepidoptera	Pyralidae	Phycitinae	Sciota	Sciota virgatella
BOLD:AAG4421	Animalia	Arthropoda	Insecta	Coleoptera	Chrysomelidae	Galerucinae	Galerucella	Galerucella nymphaeae
BOLD:AAD1735	Animalia	Arthropoda	Insecta	Coleoptera	Curculionidae	Cryptorhynchinae	Cryptorhynchus	Cryptorhynchus lapathi
BOLD:AAE3213	Animalia	Arthropoda	Insecta	Lepidoptera	Noctuidae	Noctuinae	Apamea	Apamea lutosa
BOLD:ACG7175	Animalia	Arthropoda	Insecta	Lepidoptera	Gelechiidae	Gelechiinae	Chionodes	Chionodes bicostomaculella
BOLD:AAF3109	Animalia	Arthropoda	Insecta	Diptera	Syrphidae	Eristalinae	Spilomyia	Spilomyia longicornis
BOLD:ACP6543	Animalia	Arthropoda	Insecta	Hymenoptera	Sphecidae	Sphecinae	Sphex	Sphex ichneumoneus
BOLD:AAA6982	Animalia	Arthropoda	Insecta	Lepidoptera	Nymphalidae	Nymphalinae	Polygonia	Polygonia faunus
BOLD:AAH0149	Animalia	Arthropoda	Insecta	Coleoptera	Carabidae	Harpalinae	Stenolophus	Stenolophus lineola
BOLD:ACB0762	Animalia	Arthropoda	Insecta	Coleoptera	Staphylinidae	Tachyporinae	Lordithon	Lordithon facilis
BOLD:AAI1351	Animalia	Arthropoda	Insecta	Diptera	Limoniidae	Limnophilinae	Pseudolimnophila	Pseudolimnophila inornata
BOLD:ABW5497	Animalia	Arthropoda	Insecta	Coleoptera	Staphylinidae	Aleocharinae	Placusa	Placusa tachyporoides
BOLD:AAC5446	Animalia	Arthropoda	Insecta	Lepidoptera	Tortricidae	Tortricinae	Aethes	Aethes angustana
BOLD:AAP5403	Animalia	Arthropoda	Insecta	Lepidoptera	Gelechiidae	Anacampsinae	Anacampsis	Anacampsis agrimoniella
BOLD:AER9488	Animalia	Arthropoda	Insecta	Neuroptera	Chrysopidae	Chrysopinae	Ceraeochrysa	Ceraeochrysa lineaticornis
BOLD:AAD0228	Animalia	Arthropoda	Insecta	Diptera	Syrphidae	Eristalinae	Spilomyia	Spilomyia fusca
BOLD:AAB7156	Animalia	Arthropoda	Insecta	Lepidoptera	Erebidae	Calpinae	Plusiodonta	Plusiodonta compressipalpis
BOLD:AAB4167	Animalia	Arthropoda	Insecta	Lepidoptera	Crambidae	Pyraustinae	Loxostege	Loxostege sticticalis
BOLD:AAG2979	Animalia	Arthropoda	Insecta	Hymenoptera	Philanthidae	Philanthinae	Aphilanthops	Aphilanthops frigidus
BOLD:AAG7781	Animalia	Arthropoda	Insecta	Hymenoptera	Crabronidae	NA	Larropsis	Larropsis distincta
BOLD:AAB0710	Animalia	Arthropoda	Insecta	Lepidoptera	Tortricidae	Olethreutinae	Epinotia	Epinotia transmissana
BOLD:AAC0965	Animalia	Arthropoda	Insecta	Lepidoptera	Tortricidae	Tortricinae	Argyrotaenia	Argyrotaenia juglandana
BOLD:AAG7792	Animalia	Arthropoda	Insecta	Hymenoptera	Sphecidae	Ammophilinae	Eremnophila	Eremnophila aureonotata
BOLD:AAA3327	Animalia	Arthropoda	Insecta	Lepidoptera	Erebidae	Herminiinae	Idia	Idia julia
BOLD:AAF8126	Animalia	Arthropoda	Insecta	Coleoptera	Cerambycidae	Lamiinae	Graphisurus	Graphisurus despectus
BOLD:AAD2507	Animalia	Arthropoda	Insecta	Diptera	Bombyliidae	Anthracinae	Villa	Villa lateralis
BOLD:AAE1232	Animalia	Arthropoda	Insecta	Lepidoptera	Coleophoridae	Coleophorinae	Coleophora	Coleophora limosipennella
BOLD:AAA7213	Animalia	Arthropoda	Insecta	Lepidoptera	Erebidae	Herminiinae	Renia	Renia flavipunctalis
BOLD:AAG8026	Animalia	Arthropoda	Insecta	Hymenoptera	Bembicidae	Bembicinae	Bicyrtes	Bicyrtes quadrifasciatus
BOLD:AAF5782	Animalia	Arthropoda	Insecta	Diptera	Bombyliidae	Anthracinae	Dipalta	Dipalta banksi
BOLD:AAU7140	Animalia	Arthropoda	Insecta	Coleoptera	Mordellidae	Mordellinae	Hoshihananomia	Hoshihananomia octopunctata
BOLD:AAH7887	Animalia	Arthropoda	Insecta	Lepidoptera	Hesperiidae	Hesperiinae	Vernia	Vernia verna
BOLD:AAE5953	Animalia	Arthropoda	Insecta	Lepidoptera	Noctuidae	Noctuinae	Oligia	Oligia chlorostigma
BOLD:AAU8894	Animalia	Arthropoda	Insecta	Hymenoptera	Ichneumonidae	Banchinae	Sphelodon	Sphelodon phoxopteridis
BOLD:ACY9559	Animalia	Arthropoda	Insecta	Coleoptera	Elateridae	Oestodinae	Oestodes	Oestodes tenuicollis
BOLD:AAX6555	Animalia	Arthropoda	Insecta	Hemiptera	Aphididae	Eriosomatinae	Neoprociphilus	Neoprociphilus aceris
BOLD:AAA2865	Animalia	Arthropoda	Insecta	Lepidoptera	Noctuidae	Noctuinae	Apamea	Apamea cogitata
BOLD:ABX3229	Animalia	Arthropoda	Insecta	Coleoptera	Chrysomelidae	Eumolpinae	Colaspis	Colaspis brunnea
BOLD:AAN6421	Animalia	Arthropoda	Insecta	Diptera	Sciomyzidae	Sciomyzinae	Euthycera	Euthycera flavescens
BOLD:ABZ5251	Animalia	Arthropoda	Insecta	Lepidoptera	Geometridae	Geometrinae	Nemoria	Nemoria bistriaria
BOLD:AAB3074	Animalia	Arthropoda	Insecta	Lepidoptera	Noctuidae	Noctuinae	Nedra	Nedra ramosula
BOLD:ACK4831	Animalia	Arthropoda	Insecta	Hemiptera	Miridae	Orthotylinae	Parthenicus	Parthenicus juniperi
BOLD:AAA9619	Animalia	Arthropoda	Insecta	Lepidoptera	Tortricidae	Tortricinae	Cenopis	Cenopis reticulatana
BOLD:AFA9681	Animalia	Arthropoda	Insecta	Lepidoptera	Crambidae	Acentropinae	Elophila	Elophila obliteralis
[truncated: 693 more rows]
